# Supplementary material for: IL-6 signaling is required for the development and regeneration of ear cartilage in microtia
Source: Front Cell Dev Biol. 2025 Jul 30;13:1625058. doi: 10.3389/fcell.2025.1625058 (PMC12343669; doi:10.3389/fcell.2025.1625058)
Supplement: Supplementary file 1 [file DataSheet1.zip]

Archive with 11 entries (11 files):
- Supplementary Material 1.docx
- supfigure/sup╬┤▒Ω╠Γ-1.tif
- supfigure/sup╬┤▒Ω╠Γ-2.tif
- supfigure/sup╬┤▒Ω╠Γ-3.tif
- table/table1.xlsx
- table/table2.xlsx
- table/table3.xlsx
- table/table4.xlsx
- table/table5.xlsx
- table/table6.xlsx
- table/table7.xlsx
