# Supplementary material for: IL-6 signaling is required for the development and regeneration of ear cartilage in microtia
Source: Front Cell Dev Biol. 2025 Jul 30;13:1625058. doi: 10.3389/fcell.2025.1625058 (PMC12343669; doi:10.3389/fcell.2025.1625058)
Supplement: Supplementary file 1 [file DataSheet1.zip › table/table1.xlsx]

## Sheet: diff
Table 1 1077 differentially expressed genes in microtia
id	logFC	logCPM	PValue	FDR
DDX3Y	10.0566	6.37764	1.34108e-240	1.87417e-236
RPS4Y1	8.45412	6.58007	3.67252e-216	2.56617e-212
KDM5D	8.08336	4.10905	3.11985e-147	1.45333e-143
USP9Y	8.50531	4.36259	1.37307e-98	4.79716e-95
NLGN4Y	9.64906	3.05095	2.19628e-86	6.13861e-83
EIF1AY	11.7394	3.24033	1.47727e-85	3.44081e-82
UTY	8.69233	2.89572	2.77272e-78	5.53554e-75
ZFY	8.17157	2.88348	1.16993e-74	2.04372e-71
SFRP2	-2.97004	11.0556	4.49913e-73	6.98614e-70
CCL20	-4.78664	1.8417	5.76834e-61	8.06126e-58
CXCL6	-2.3744	6.87966	6.44641e-53	8.18988e-50
CXCL8	-3.88824	5.30722	3.82123e-50	4.45014e-47
ICAM1	-3.0194	5.42892	2.65065e-49	2.84945e-46
GPM6B	3.16175	6.82143	5.47051e-46	5.46074e-43
C4BPA	-2.98756	6.21072	1.39418e-45	1.29891e-42
NPTX2	2.62086	4.69688	6.39657e-41	5.587e-38
CYP24A1	-1.69841	4.97076	7.96664e-41	6.54905e-38
MT1E	-1.64968	6.00036	5.60577e-39	4.35226e-36
IL1RL1	2.09911	8.15101	8.32976e-39	6.12676e-36
FNDC1	-2.2106	7.42422	1.83768e-37	1.28408e-34
HLA-DRB1	-5.31773	0.131099	2.0372e-37	1.35571e-34
SOD2	-1.78337	10.6185	2.71497e-37	1.72462e-34
SAA2	-5.07868	2.82094	5.22516e-36	3.17485e-33
BMP4	-1.68467	5.19229	6.50484e-35	3.78771e-32
ITGA10	1.66727	5.85886	1.11652e-32	6.24133e-30
SLC39A8	-2.41503	7.7748	1.67258e-32	8.99011e-30
GPX3	-2.71235	8.5844	2.35663e-32	1.21978e-29
STEAP4	-2.38915	7.43703	2.88351e-32	1.43918e-29
ITGA8	4.87343	2.26117	3.56952e-32	1.72014e-29
MT1X	-2.21718	6.23064	4.52521e-32	2.10799e-29
CD55	-1.67682	6.96468	7.75006e-32	3.49378e-29
MT1G	-3.9219	5.23134	3.99076e-31	1.74284e-28
INSC	2.78294	3.40421	8.13052e-31	3.44315e-28
DIO2	-1.6784	5.09923	1.51611e-30	6.23164e-28
VTN	-2.61268	3.07221	2.18956e-30	8.7426e-28
TC2N	-2.61466	2.0861	3.4126e-30	1.32475e-27
COL12A1	-1.8476	10.9816	2.89662e-29	1.09406e-26
MAOB	-2.29385	4.61451	1.39087e-28	5.11512e-26
IGF2	1.85745	5.86741	2.4868e-28	8.91103e-26
NRP2	-1.70514	7.3117	5.38638e-28	1.88187e-25
CDCP1	2.54464	6.4603	1.73888e-27	5.92702e-25
FGFR4	2.78339	4.12811	2.83548e-26	9.43474e-24
WFDC3	-3.71378	0.487509	3.95058e-26	1.28394e-23
DCN	-1.67145	10.0375	6.1776e-26	1.96209e-23
ALDH1A3	2.86136	6.21154	8.08106e-26	2.50962e-23
SLAMF9	-2.01973	2.75563	5.47957e-25	1.66472e-22
OSR1	2.97747	5.67938	8.05737e-25	2.39578e-22
PEG3	1.79779	3.89134	8.31428e-25	2.42067e-22
CD40	-1.88001	4.20888	1.00994e-24	2.88039e-22
COMP	-3.47178	6.9409	1.3244e-23	3.70171e-21
FBLN5	-1.27871	5.57333	5.80143e-23	1.58971e-20
IFITM1	-1.45518	6.02695	1.06572e-22	2.86412e-20
FOXP2	-2.96339	1.0295	1.2659e-22	3.33791e-20
SLC4A4	-1.6605	4.7681	1.36374e-22	3.52932e-20
EPDR1	-1.27581	6.48623	1.8135e-22	4.60794e-20
HMGA2	2.80453	2.64962	2.68031e-22	6.6888e-20
SHOX2	-4.27959	1.14703	2.98277e-22	7.31303e-20
CALCB	3.24371	1.70641	5.853e-22	1.41027e-19
THBS1	-1.45901	10.5663	4.3888e-21	1.02906e-18
FGD5	-2.19033	3.03834	4.41814e-21	1.02906e-18
PRG4	3.40739	8.70819	1.03863e-20	2.37949e-18
LCN2	-3.13547	2.54478	3.44375e-20	7.76231e-18
ADAM12	1.82352	8.79267	4.4279e-20	9.82221e-18
MFAP4	-1.84015	5.85887	6.20668e-20	1.35529e-17
PROS1	-1.39988	7.21432	7.61471e-20	1.63716e-17
ITGBL1	-1.19905	7.16923	9.62035e-20	2.03704e-17
FGF9	-5.08959	-1.07015	1.29636e-19	2.70398e-17
PTGIS	-1.12733	6.81822	1.58887e-19	3.26536e-17
CMKLR1	-1.69526	5.21022	1.7911e-19	3.62763e-17
NGEF	-2.02041	3.24692	3.99005e-19	7.96585e-17
AKR1B10	-3.99217	0.0744413	5.68701e-19	1.11938e-16
MAN1A1	-1.16306	6.71049	1.9412e-18	3.76782e-16
TNS3	-1.21266	7.82909	4.10523e-18	7.85899e-16
CXCL1	-1.49693	6.38354	5.21124e-18	9.84149e-16
STON1	-1.42831	4.18909	5.76165e-18	1.07359e-15
PPP1R1B	2.02114	3.44957	7.51265e-18	1.38144e-15
IL26	5.8789	1.81234	9.12773e-18	1.65662e-15
TIAM1	1.45467	4.44661	1.37651e-17	2.46624e-15
SNCA	-3.69397	-0.367935	1.63571e-17	2.89355e-15
CRYAB	-1.42269	6.80808	2.10111e-17	3.67038e-15
AMPH	1.92043	2.85267	2.24656e-17	3.87601e-15
PPP1R3C	-1.06875	7.12058	2.78875e-17	4.75278e-15
SPDL1	1.21709	4.43429	2.82628e-17	4.7587e-15
IGFBP7	-1.57024	7.62296	4.66394e-17	7.75935e-15
PERP	-1.3125	7.49765	4.88808e-17	8.03658e-15
TMTC2	-1.43136	3.8188	5.26976e-17	8.56336e-15
HLA-DRB5	-4.50916	-1.32633	5.56341e-17	8.93663e-15
NTF3	-1.94406	1.78047	6.66216e-17	1.058e-14
NES	1.4039	4.23637	6.74971e-17	1.05986e-14
BNC1	2.12573	2.56069	7.30483e-17	1.13428e-14
NDNF	-1.19839	5.87447	7.64676e-17	1.17432e-14
LBP	-1.10786	8.3804	1.18705e-16	1.80315e-14
IL33	-3.35071	0.503141	1.62983e-16	2.44912e-14
ZEB2	2.10518	2.73059	1.71641e-16	2.55179e-14
PLSCR4	-1.88318	6.73115	2.07043e-16	3.04572e-14
TIMP3	-1.22337	12.416	2.36761e-16	3.4466e-14
DLX4	-1.68509	2.66905	2.61233e-16	3.76364e-14
INSIG1	1.17642	4.59423	3.12126e-16	4.45097e-14
ASIC1	1.38041	3.71751	3.25567e-16	4.59576e-14
NEK10	2.23207	3.35662	4.51537e-16	6.31023e-14
HSD11B1	-2.14933	5.88117	5.91217e-16	8.18046e-14
SIX1	-1.10331	5.47787	6.10378e-16	8.36278e-14
COL5A2	-1.14912	9.19491	6.5168e-16	8.84197e-14
LUM	-1.33023	10.0684	9.47719e-16	1.2735e-13
PTGER3	-4.01146	-0.846015	1.12192e-15	1.49322e-13
CRLF1	-1.92195	7.05526	1.2052e-15	1.58893e-13
SPINK6	-1.65236	2.97579	1.37382e-15	1.79431e-13
NXPH2	-2.25349	1.0107	1.52879e-15	1.97823e-13
CCND2	1.31957	4.78712	1.57886e-15	2.02427e-13
SLC7A2	-2.00789	2.93503	1.6262e-15	2.06601e-13
CCDC144A	-3.95205	0.829054	1.69787e-15	2.13763e-13
HMOX1	1.21913	9.0658	1.84908e-15	2.30722e-13
CDON	-1.17945	6.0476	2.12281e-15	2.62534e-13
CYP4X1	-1.5797	4.04771	2.24559e-15	2.75281e-13
KNSTRN	1.37496	4.28565	2.64242e-15	3.21111e-13
LRRC32	1.90739	2.54072	3.21319e-15	3.87107e-13
TRIM9	1.80196	3.41927	3.29194e-15	3.93205e-13
SLC30A1	-1.01855	6.50091	7.59946e-15	9.00021e-13
AIF1L	1.0978	4.45243	8.88815e-15	1.0438e-12
CILP2	-1.70332	2.92149	9.44605e-15	1.10007e-12
TPPP3	-2.45371	1.28004	1.04129e-14	1.20265e-12
IGFBP1	1.37703	5.34438	1.15697e-14	1.3253e-12
STAMBPL1	-1.25388	3.30749	1.39055e-14	1.57991e-12
SUSD2	-1.14131	8.88786	1.49151e-14	1.68095e-12
GEMIN8	-1.00427	4.41328	2.28947e-14	2.55963e-12
CIT	1.93469	3.7979	2.39912e-14	2.65368e-12
OTOGL	-2.61742	0.910914	4.07216e-14	4.41151e-12
FLG	-2.82974	1.84349	5.13558e-14	5.51361e-12
KIAA1549L	2.70463	1.81765	5.16839e-14	5.51361e-12
PRR9	3.59485	0.46154	5.52279e-14	5.84704e-12
PRELP	-1.68551	11.5617	5.69028e-14	5.93445e-12
FOS	-1.21805	4.10188	7.30562e-14	7.52905e-12
GGT5	-1.139	7.34166	7.32702e-14	7.52905e-12
ARFGEF3	-2.09324	7.40569	7.47856e-14	7.62867e-12
XRRA1	1.34484	3.87243	9.92625e-14	1.00521e-11
P4HA3	-1.48955	2.96622	1.03684e-13	1.03499e-11
NCAM1	4.67653	-0.159732	1.11864e-13	1.10872e-11
SLC7A11	-1.7624	3.58164	1.41579e-13	1.39336e-11
PDZD2	-2.27122	2.51242	1.64054e-13	1.59212e-11
NTNG1	1.57958	2.67433	2.07507e-13	1.99993e-11
SCN2B	-1.20116	3.75849	2.24046e-13	2.14455e-11
SIM1	3.66193	0.116901	2.33253e-13	2.21749e-11
VMO1	-2.10731	1.2891	2.36101e-13	2.2294e-11
KRT14	1.73017	2.588	2.39526e-13	2.24656e-11
TGFB3	-1.01454	5.16137	3.06575e-13	2.85626e-11
EVA1C	-1.26375	4.15519	3.93876e-13	3.64531e-11
OAS1	-1.87077	1.71081	4.5244e-13	4.15977e-11
ASPN	-1.80167	6.72103	4.99555e-13	4.56293e-11
HNMT	-1.38965	4.94176	5.85235e-13	5.31082e-11
RDH5	1.41864	5.93869	7.21597e-13	6.50601e-11
S1PR3	1.75423	4.13708	7.51242e-13	6.72988e-11
FAR2	2.11656	1.5597	7.83487e-13	6.97403e-11
RPL22L1	1.14479	5.03939	8.09869e-13	7.11819e-11
RRM2	1.16527	6.77086	9.06873e-13	7.92097e-11
SAA1	-3.17696	7.01373	1.21864e-12	1.04481e-10
NR2F1	-1.10913	3.49649	1.2868e-12	1.09653e-10
IL32	-2.02601	3.57708	1.29624e-12	1.09787e-10
HP	-2.99513	-0.681491	1.36255e-12	1.14709e-10
CGNL1	-1.95486	3.30321	1.37381e-12	1.14964e-10
XG	-1.25331	4.17514	1.39678e-12	1.1619e-10
MT1M	-3.01196	2.90853	1.45862e-12	1.20617e-10
DNAJC6	-1.7658	2.39027	1.77863e-12	1.45359e-10
CORO2B	2.01809	4.06142	1.85186e-12	1.50463e-10
OLFML2A	-1.66327	2.45778	1.94952e-12	1.57483e-10
PCSK1N	2.42166	2.20479	2.10677e-12	1.69207e-10
ITGB2	2.00874	3.48571	2.54612e-12	2.03326e-10
FGF18	-1.62338	2.60994	2.9238e-12	2.31816e-10
DIRAS1	1.83261	2.26026	2.93606e-12	2.31816e-10
F2RL1	1.61707	2.47621	3.29061e-12	2.5835e-10
GABARAPL1	-1.00006	7.03028	3.57695e-12	2.79262e-10
VWDE	-5.07601	-2.08548	3.89288e-12	3.02239e-10
ADGRL1	1.22395	4.02459	4.27205e-12	3.28032e-10
OLR1	-3.59691	-1.32525	4.4198e-12	3.36669e-10
SH3RF2	1.08048	5.5516	4.71961e-12	3.56522e-10
LZTS1	1.87529	4.52849	5.98277e-12	4.49393e-10
GALNT15	-1.28869	6.87768	6.01334e-12	4.49393e-10
EPHB2	2.17095	4.6392	6.57269e-12	4.88582e-10
GREM2	2.61467	2.13407	6.7732e-12	5.00822e-10
MEST	1.68052	11.4562	6.9644e-12	5.10209e-10
C4B	-1.74111	2.09801	6.98902e-12	5.10209e-10
ERFE	1.3986	6.59188	7.05391e-12	5.10209e-10
LMNB1	1.18099	4.01328	7.06025e-12	5.10209e-10
LNX1	1.13883	4.52084	7.08269e-12	5.10209e-10
ATF3	1.48989	2.62895	7.21044e-12	5.16748e-10
DUSP5	1.00443	5.25215	7.30605e-12	5.20929e-10
SYBU	-1.19181	3.94576	9.03848e-12	6.37943e-10
ANK3	2.65242	3.28806	9.7049e-12	6.81537e-10
ABCA1	-1.16612	4.19428	1.11465e-11	7.74384e-10
RBP4	-1.01102	11.1592	1.11932e-11	7.74384e-10
SMIM41	-2.80644	-0.489425	1.25557e-11	8.64363e-10
PCDHB7	-1.75194	1.90948	1.26723e-11	8.68117e-10
SYT12	-1.75732	1.6938	1.32172e-11	9.01028e-10
MT1F	-2.08789	3.44708	1.48153e-11	1.00507e-09
CD200	-2.17906	3.19392	1.7288e-11	1.16715e-09
VEGFC	1.41491	2.69742	1.77978e-11	1.19579e-09
RGS4	2.70878	5.0353	1.99854e-11	1.33635e-09
CACHD1	-1.54289	3.90648	2.04825e-11	1.36306e-09
PNPLA4	-1.0541	3.75373	2.10115e-11	1.39164e-09
CBLN1	4.45555	-0.302302	2.15828e-11	1.42273e-09
NPIPA5	3.24681	1.38509	2.27555e-11	1.493e-09
CYP7B1	-1.56736	2.61988	3.5637e-11	2.32723e-09
CDH19	-2.81991	1.491	3.72426e-11	2.42077e-09
F3	1.10721	8.89672	5.3546e-11	3.46438e-09
FGF14	-1.25972	3.43949	5.49748e-11	3.54043e-09
HPD	-2.26694	6.78163	5.64506e-11	3.61879e-09
FOXF2	-1.24099	2.93554	5.79764e-11	3.69964e-09
ITGA4	1.74625	3.16733	5.85409e-11	3.71868e-09
FGL2	-1.21364	6.52404	6.23194e-11	3.94079e-09
ANGPTL2	-1.30254	4.87538	6.58444e-11	4.14494e-09
TFF3	-2.90891	-0.809401	6.66578e-11	4.17732e-09
MAPK4	-2.24341	0.575619	6.82724e-11	4.25941e-09
PIK3IP1	-1.34438	3.46198	8.54369e-11	5.25983e-09
IGSF10	-2.21684	1.48088	8.93277e-11	5.47524e-09
TSPAN18	1.75257	2.19373	9.18133e-11	5.60302e-09
ADAMTS2	1.00893	6.91079	9.22166e-11	5.60316e-09
KCNA6	-1.04828	4.48992	9.98945e-11	6.01735e-09
PI16	5.66624	2.14926	1.04618e-10	6.24799e-09
IMPDH1	1.02762	5.58494	1.0636e-10	6.32505e-09
SULF1	-1.13688	6.94636	1.12287e-10	6.64921e-09
SYNM	-1.11634	6.83106	1.13627e-10	6.70018e-09
ATP8B1	1.59286	5.62448	1.21479e-10	7.1032e-09
TRANK1	-1.13175	4.32811	1.22352e-10	7.12443e-09
CRISPLD2	-1.72412	2.1538	1.23559e-10	7.16487e-09
PCDHGA2	-1.10031	3.28279	1.2515e-10	7.22713e-09
IL1RAP	-1.04756	4.7312	1.32908e-10	7.61227e-09
ARHGEF37	-1.4492	4.28548	1.4055e-10	8.0171e-09
PDLIM4	-1.00492	4.95466	1.43232e-10	8.13684e-09
SLC4A7	1.21486	6.38886	1.61568e-10	9.1045e-09
MTHFD2	1.09916	6.43757	1.66697e-10	9.3347e-09
GPR87	3.03212	1.17443	1.73626e-10	9.667e-09
FGF7	-1.56038	8.68242	1.7977e-10	9.96939e-09
MT1H	-3.77266	-1.46819	1.851e-10	1.02244e-08
GRIA3	-1.35539	3.33199	1.93942e-10	1.06706e-08
ABI3BP	-1.00855	7.06113	2.1142e-10	1.14965e-08
CYTL1	-1.30438	7.12595	2.68439e-10	1.44286e-08
PLVAP	8.36374	1.78627	2.99917e-10	1.59764e-08
OGDHL	2.6057	0.545323	3.00664e-10	1.59764e-08
FBXW7	1.48759	5.00037	3.10684e-10	1.64462e-08
BTBD11	1.4355	2.64517	3.15378e-10	1.66317e-08
LGR5	4.74443	-0.867796	3.17193e-10	1.66516e-08
NRXN2	1.33404	3.66301	3.18235e-10	1.66516e-08
RARRES2	-1.83604	3.71123	3.1933e-10	1.66516e-08
TMEM100	-1.96458	1.86839	3.56091e-10	1.84995e-08
TPRG1	-2.1518	1.5479	3.70722e-10	1.91883e-08
B4GALNT2	5.23202	0.0378399	4.09271e-10	2.11054e-08
PIGP	-1.00424	3.89134	4.18962e-10	2.15257e-08
RELB	-1.04596	3.39386	4.23299e-10	2.16689e-08
RASSF4	-1.45885	2.27428	4.47137e-10	2.28056e-08
PTGS2	-1.22742	6.09875	4.53576e-10	2.30499e-08
SYN2	-2.24306	0.429646	5.22508e-10	2.64567e-08
CCN5	-1.45196	1.84466	5.24726e-10	2.64731e-08
CACNA2D2	-2.61448	1.86928	5.29091e-10	2.65973e-08
SLC4A8	1.12669	3.60373	6.0396e-10	3.00368e-08
FMOD	-1.06062	10.9533	6.18864e-10	3.06689e-08
ESPNL	1.29174	3.77178	6.67823e-10	3.29782e-08
CSMD2	2.26285	4.58095	6.70542e-10	3.29959e-08
ALX4	-2.12868	1.79974	7.00069e-10	3.43279e-08
COLEC12	2.07749	7.0851	7.27197e-10	3.55335e-08
CD1D	-3.07663	0.0437334	7.54801e-10	3.67538e-08
RAET1G	-1.11154	4.31273	7.93253e-10	3.83589e-08
BARX1	-1.14149	5.29588	8.06681e-10	3.88737e-08
VGLL3	-1.03093	5.67706	8.56266e-10	4.10922e-08
DDX58	-1.46162	3.02716	8.58599e-10	4.10922e-08
FGF2	-1.12549	7.97086	9.60688e-10	4.56653e-08
CCDC190	2.01699	4.79217	1.09845e-09	5.20366e-08
FSIP1	-1.26114	2.68599	1.16643e-09	5.50706e-08
GLB1L2	-1.60759	1.91824	1.23127e-09	5.79359e-08
SNX10	1.87304	1.57794	1.32725e-09	6.20344e-08
NCAPG	1.30319	4.7575	1.3487e-09	6.2827e-08
SLC3A2	-1.01714	7.72986	1.38391e-09	6.42532e-08
CD36	3.59706	0.0501919	1.5108e-09	6.99118e-08
FMN2	1.62372	1.56111	1.85027e-09	8.53383e-08
TGM5	-1.94094	0.634824	1.93348e-09	8.88829e-08
POMZP3	1.43108	2.67881	2.03913e-09	9.3127e-08
RBM11	-1.63561	1.03072	2.04723e-09	9.31922e-08
APBA2	1.46659	3.02711	2.12634e-09	9.64794e-08
TSKU	-1.10678	5.17735	2.20363e-09	9.96625e-08
RORC	1.83227	1.91651	2.5793e-09	1.16276e-07
PLAG1	-2.08981	1.30224	2.63326e-09	1.18327e-07
KCNK3	4.40161	-0.411608	2.89992e-09	1.29892e-07
HMGA1	1.2233	7.05776	2.92693e-09	1.30683e-07
ACOX3	1.09498	3.39178	2.95121e-09	1.31348e-07
SKAP2	-1.54705	0.948619	3.15602e-09	1.38696e-07
SBSN	1.68229	3.40559	3.18732e-09	1.39632e-07
SERPINB4	-3.66633	-1.96898	3.48897e-09	1.51382e-07
ARHGAP22	1.52902	4.32468	3.49124e-09	1.51382e-07
TMEM59L	-1.2923	2.4629	3.54716e-09	1.52999e-07
HLA-F	-1.35775	2.18643	3.79932e-09	1.63026e-07
SCARB1	-1.02666	4.93079	3.80297e-09	1.63026e-07
CEMIP	1.82509	7.35631	3.82995e-09	1.63681e-07
NAMPT	-1.12518	6.27677	4.55215e-09	1.91132e-07
RGMB	1.28101	5.17358	4.55434e-09	1.91132e-07
DNER	-2.22848	0.954849	5.51792e-09	2.28822e-07
IL17RB	-1.06694	3.62339	5.89302e-09	2.43654e-07
MAP3K14	1.09367	3.96929	6.73752e-09	2.76932e-07
PCDHB8	-2.12385	0.106475	7.85112e-09	3.18952e-07
CACNA2D3	2.13669	2.99137	8.07017e-09	3.269e-07
HLA-DOA	-2.09811	0.55682	8.45815e-09	3.40641e-07
HTRA3	-2.09699	2.43334	8.93667e-09	3.57851e-07
CLDN11	1.43973	2.54002	9.39821e-09	3.75257e-07
KIFC1	1.29265	4.22733	9.4457e-09	3.76079e-07
CDYL2	1.55437	2.19426	1.06769e-08	4.22689e-07
GATA6	-1.24408	2.43752	1.09378e-08	4.31796e-07
ITIH5	-1.06608	4.22889	1.10806e-08	4.35753e-07
PLAC8	-1.69432	1.26588	1.11004e-08	4.35753e-07
ADGRV1	-1.88779	0.76949	1.17184e-08	4.58724e-07
KNDC1	1.84683	1.37457	1.17592e-08	4.59036e-07
PDLIM3	1.65304	1.26634	1.21789e-08	4.74097e-07
SLCO4A1	1.39506	2.58222	1.32658e-08	5.13544e-07
GUCY1A2	3.47616	-0.228267	1.40277e-08	5.38563e-07
TTC39C	-1.25186	2.92693	1.41842e-08	5.41652e-07
IFI44L	-1.24962	2.42429	1.41857e-08	5.41652e-07
SPRY4	-1.34365	4.47693	1.5309e-08	5.81367e-07
PSD4	1.39538	2.48238	1.54021e-08	5.83319e-07
POU2F3	3.57252	-1.09302	1.59124e-08	5.99394e-07
MRGPRX3	-2.51348	-0.982215	1.66192e-08	6.22662e-07
JAKMIP1	1.97787	0.807235	1.84932e-08	6.87345e-07
PEG10	1.41932	6.26043	1.93848e-08	7.16673e-07
PDE5A	1.90665	6.16777	2.0218e-08	7.43543e-07
COL4A3	-2.18079	0.11616	2.20993e-08	8.10346e-07
OPN3	-1.28014	1.89927	2.23748e-08	8.16417e-07
IRX2	-1.0175	3.07637	2.25915e-08	8.20043e-07
TGFBR1	-1.14369	5.61755	2.27544e-08	8.23777e-07
MDFIC	-1.24835	6.68324	2.28123e-08	8.23777e-07
DACT1	1.10628	2.91013	2.28759e-08	8.23946e-07
NXPH3	-1.3563	5.6358	2.35437e-08	8.43649e-07
MRAP2	1.2499	3.73225	2.41961e-08	8.64811e-07
PHEX	1.91645	2.47197	2.4935e-08	8.8893e-07
STARD8	1.52028	2.15883	2.57566e-08	9.13575e-07
POSTN	5.76827	2.9683	2.60108e-08	9.20255e-07
ADGRL3	6.35056	1.90566	2.6109e-08	9.21396e-07
MAL2	2.92459	2.306	2.727e-08	9.58967e-07
ITGB3	1.22212	4.02416	2.73108e-08	9.58967e-07
KLF14	2.44789	1.281	2.90068e-08	1.01596e-06
IL6	-2.71257	6.4809	2.93159e-08	1.02422e-06
KSR1	-1.18832	3.46403	2.94169e-08	1.02519e-06
TNFSF9	1.03748	4.05966	2.99756e-08	1.04206e-06
PRUNE2	1.4463	6.08637	3.09677e-08	1.07122e-06
SFMBT2	-2.38929	0.466758	3.11609e-08	1.07524e-06
MT2A	-1.00909	8.56041	3.1553e-08	1.08609e-06
CRTAC1	-3.40966	5.02438	3.17994e-08	1.09188e-06
MBNL3	1.12735	3.99157	3.24076e-08	1.11004e-06
ARHGAP28	1.19481	3.74327	3.25172e-08	1.11107e-06
CHI3L2	-1.23178	8.22077	3.29742e-08	1.12394e-06
SLC2A13	-1.06583	3.89546	3.3797e-08	1.14918e-06
SHCBP1	1.0904	4.86946	3.59305e-08	1.21876e-06
GPSM2	1.42275	3.4997	3.64916e-08	1.2348e-06
KLK5	6.74784	1.56558	3.65932e-08	1.23524e-06
MAPKAPK3	1.07677	5.35579	3.81817e-08	1.28576e-06
CCN2	-1.31348	10.9386	3.85468e-08	1.29493e-06
PLA2G2A	-3.00723	8.90959	4.10677e-08	1.37631e-06
VPS13D	-1.03052	7.55363	4.18314e-08	1.39855e-06
PTGES	-1.26658	4.43828	4.27243e-08	1.42499e-06
PMEPA1	-1.04672	4.84861	4.35719e-08	1.44636e-06
BIRC3	-1.52563	2.89738	4.41186e-08	1.46017e-06
PTHLH	3.18148	0.161818	4.673e-08	1.53659e-06
RCSD1	-2.68677	-0.851089	4.74633e-08	1.55704e-06
CFD	1.48278	3.69811	5.37462e-08	1.75082e-06
VXN	-1.38144	1.9846	5.42802e-08	1.76411e-06
IRX5	1.32917	3.07601	5.4592e-08	1.77012e-06
SATB2	-1.29033	2.34066	5.50879e-08	1.78207e-06
PLXNA4	-1.47709	5.8844	5.80736e-08	1.87e-06
TYW1B	-1.11407	2.44973	5.90844e-08	1.89817e-06
NLRP10	-1.27894	2.12771	6.20077e-08	1.98752e-06
EBP	1.03895	3.24786	6.51526e-08	2.07405e-06
NDP	1.68054	3.57495	7.12369e-08	2.25255e-06
PODNL1	-1.13027	4.3371	7.25749e-08	2.28947e-06
PAPPA2	-1.7246	0.907475	7.77106e-08	2.43868e-06
NETO2	2.33066	2.6308	7.78285e-08	2.43868e-06
MYOM1	-1.67008	1.13321	8.44539e-08	2.6286e-06
GRK5	-1.26939	5.08787	9.06037e-08	2.81375e-06
CATSPERB	-3.07064	-2.06141	9.92726e-08	3.07613e-06
CAMK2N1	-1.24053	2.08367	1.01065e-07	3.12473e-06
PAX9	-1.44182	1.66605	1.01505e-07	3.13141e-06
PTPN20	1.42632	1.89	1.02293e-07	3.14878e-06
PDZRN4	-2.25751	-0.64305	1.0275e-07	3.15588e-06
CLIC6	-2.90301	1.55283	1.05423e-07	3.23089e-06
SRPX	1.65599	5.77592	1.09378e-07	3.34477e-06
FZD5	-1.02792	3.61521	1.14795e-07	3.50274e-06
MMP17	-2.41304	-1.13031	1.1558e-07	3.51901e-06
TMEM132E	-1.86543	0.327056	1.2072e-07	3.65956e-06
WFIKKN2	-2.14892	-0.973624	1.26705e-07	3.8327e-06
PCDHB9	-1.61912	0.843017	1.2958e-07	3.91119e-06
ADGRD1	-2.17988	0.992428	1.30583e-07	3.93296e-06
SLC6A14	-3.12381	-1.93367	1.34926e-07	4.04633e-06
SCGB3A2	-3.25667	3.77429	1.36721e-07	4.08263e-06
UPP1	1.06295	4.32542	1.38049e-07	4.11352e-06
SLIT3	1.65693	5.91004	1.43184e-07	4.24841e-06
PDE1B	1.64167	1.19278	1.47038e-07	4.34431e-06
SCX	-1.23681	2.58229	1.5866e-07	4.66793e-06
NID2	1.83074	6.93075	1.68925e-07	4.9491e-06
PRDM8	1.82411	1.96079	1.69838e-07	4.95941e-06
IL15	-2.16457	1.96884	1.7196e-07	5.00656e-06
CRABP2	3.11107	1.66641	1.72327e-07	5.0068e-06
BUB1B	1.61987	3.89374	1.73629e-07	5.03417e-06
SYT7	3.44379	1.79288	1.96932e-07	5.6396e-06
CD38	-3.0184	-1.82071	2.39236e-07	6.80922e-06
RASGEF1A	-1.95281	0.876361	2.56974e-07	7.26967e-06
PODXL2	1.16152	2.51246	2.61903e-07	7.39178e-06
NREP	1.91633	4.89859	2.62349e-07	7.39178e-06
S100A3	1.00399	3.42172	2.72991e-07	7.67616e-06
TESC	-2.98378	3.35022	2.9117e-07	8.12616e-06
ABHD5	1.33423	5.67495	2.91321e-07	8.12616e-06
VTCN1	2.28476	0.180875	2.99792e-07	8.3127e-06
SMIM43	-2.28492	0.502048	3.0848e-07	8.53665e-06
MCTP2	-1.03679	4.46749	3.15746e-07	8.72045e-06
IFI30	1.0391	4.44899	3.29378e-07	9.06114e-06
HS3ST1	1.66097	1.57579	3.36762e-07	9.22795e-06
SEMA3D	-2.16479	-0.58443	3.387e-07	9.2629e-06
ADGRG1	1.73658	3.9841	3.39572e-07	9.26859e-06
PCDHGA5	-1.35694	1.7484	3.4322e-07	9.3499e-06
LPCAT2	-1.25206	3.64015	3.61111e-07	9.81816e-06
TPX2	1.33162	5.71518	3.72751e-07	1.00839e-05
FLNC	2.78465	7.17606	4.05141e-07	1.08882e-05
DCHS2	-1.76722	-0.226573	4.16905e-07	1.11828e-05
NKX6-1	1.48695	2.58105	4.18939e-07	1.12159e-05
CXCL5	-2.04531	0.71861	4.33512e-07	1.15838e-05
SHROOM3	1.10975	6.24618	4.42896e-07	1.17895e-05
SCUBE3	2.24638	9.16023	4.4397e-07	1.17956e-05
CCL11	-2.53555	-1.65954	4.58361e-07	1.21318e-05
SLC22A2	-1.87332	0.210119	4.72095e-07	1.24014e-05
PPARG	1.39799	3.78392	4.73015e-07	1.24022e-05
CFB	-1.24888	8.66667	4.8781e-07	1.27662e-05
CSMD1	4.73049	-1.60043	5.24371e-07	1.3621e-05
AZGP1	-2.00755	4.37809	5.28011e-07	1.36647e-05
TMEM51	1.95552	0.526045	5.43402e-07	1.40112e-05
CDK1	1.42609	5.19792	5.57837e-07	1.43305e-05
SCN9A	-2.48212	-0.1255	5.62595e-07	1.44262e-05
CDO1	-1.2757	4.98111	5.68243e-07	1.45443e-05
PGR	-2.36729	0.0920644	5.80773e-07	1.48108e-05
CDCA8	1.58035	3.92072	5.87523e-07	1.49295e-05
PLXDC1	2.51753	1.01322	5.89571e-07	1.49295e-05
NRP1	1.14473	7.03831	5.897e-07	1.49295e-05
ANK2	1.10638	4.13723	6.20266e-07	1.55903e-05
RASGRF2	-2.35325	0.276216	6.35924e-07	1.59266e-05
RACGAP1	1.18523	5.61121	6.67112e-07	1.65593e-05
SEMA3C	-1.445	9.34073	6.78778e-07	1.6819e-05
FRMPD4	-2.29783	0.513629	6.84838e-07	1.69092e-05
SERPINE1	1.62689	10.7696	6.92749e-07	1.70725e-05
GSTM5	-1.44222	0.852437	6.93895e-07	1.70725e-05
CACNA1A	1.55802	0.987561	7.37826e-07	1.8058e-05
PHOSPHO1	2.05269	0.00586697	7.52973e-07	1.83644e-05
TNFRSF11B	-1.50974	11.5679	7.978e-07	1.92894e-05
BMP5	-1.25666	7.76499	8.22935e-07	1.98627e-05
MAFB	1.9994	4.18021	8.38181e-07	2.01958e-05
SPC24	1.55565	2.27966	8.44071e-07	2.03027e-05
KIF18B	1.5212	3.46771	8.8303e-07	2.1167e-05
PCDHB5	-1.15962	2.42017	9.07344e-07	2.17126e-05
CD93	4.72764	0.325622	9.13931e-07	2.18328e-05
C10orf105	-1.52897	1.85082	9.27105e-07	2.2072e-05
CP	-1.37876	11.078	9.31455e-07	2.21379e-05
RAPGEF3	1.1396	2.63741	9.59754e-07	2.26947e-05
LSAMP	1.02309	4.02967	9.6578e-07	2.27986e-05
ERBB4	-2.13228	-0.649414	9.71783e-07	2.29016e-05
TFPI2	-2.26487	2.52025	9.77724e-07	2.30029e-05
FGF11	1.08568	2.80834	1.00113e-06	2.35139e-05
SMOC2	1.0177	4.83232	1.03491e-06	2.42259e-05
SLC6A15	-1.27212	1.65474	1.06533e-06	2.48964e-05
MPPED2	-1.5524	0.218532	1.07831e-06	2.51575e-05
PCDHA12	-2.25648	-1.34576	1.12834e-06	2.60637e-05
THBD	-1.12176	2.31508	1.2034e-06	2.76149e-05
TNFRSF19	-2.14364	1.89012	1.27633e-06	2.91805e-05
B3GALT2	-3.00363	-0.709246	1.27789e-06	2.91805e-05
TIMP4	1.21763	2.22833	1.30378e-06	2.96748e-05
LRRC17	2.82445	0.583676	1.32919e-06	3.0204e-05
MOXD1	1.56229	5.85578	1.37064e-06	3.10449e-05
GJC1	2.21032	4.66754	1.37717e-06	3.11101e-05
PCDHB16	-1.11896	1.7943	1.41671e-06	3.1933e-05
CA8	-1.90943	1.13407	1.42277e-06	3.20181e-05
AFAP1L2	1.92983	0.375125	1.42628e-06	3.20455e-05
BIRC5	1.3988	5.25089	1.453e-06	3.25934e-05
RAB3B	1.29643	3.2743	1.47428e-06	3.30177e-05
CLDN1	-1.87049	4.4978	1.53105e-06	3.4125e-05
CNTNAP3B	-2.62367	-1.2201	1.53939e-06	3.42412e-05
APLNR	3.84499	1.3919	1.59965e-06	3.5428e-05
ABCC8	-2.79847	-1.88641	1.68109e-06	3.70523e-05
NLGN1	-1.64607	2.37652	1.68359e-06	3.70523e-05
FABP4	3.28552	0.838342	1.70239e-06	3.73512e-05
COL4A4	-1.74029	3.21126	1.81781e-06	3.96935e-05
GSC	-1.96409	-0.744067	1.83313e-06	3.99282e-05
PTTG1	1.38225	4.40653	1.83427e-06	3.99282e-05
FSHR	6.329	-1.85165	1.95392e-06	4.2335e-05
HJURP	1.41066	4.52457	1.9611e-06	4.23591e-05
CCNO	-1.35089	0.9265	2.02536e-06	4.36797e-05
TLCD2	-1.23171	3.63004	2.03302e-06	4.37772e-05
CXCL14	-1.45722	5.35135	2.1299e-06	4.57226e-05
CHRD	-1.767	0.225477	2.23017e-06	4.76554e-05
KIF24	1.15112	2.66625	2.27096e-06	4.84529e-05
ICAM2	-1.02412	1.94461	2.29444e-06	4.88793e-05
LY6K	2.78401	5.23915	2.30239e-06	4.8974e-05
DGAT2	1.96164	3.69849	2.31042e-06	4.90701e-05
C4A	-1.32735	2.75847	2.35305e-06	4.98997e-05
UNC5C	-2.14016	2.70176	2.3574e-06	4.99161e-05
CHST15	1.20477	5.80135	2.41654e-06	5.10911e-05
PCLAF	1.09496	3.68889	2.42147e-06	5.1118e-05
BPIFB1	-1.4222	0.26636	2.42898e-06	5.11991e-05
SPAG5	1.36915	4.87864	2.48376e-06	5.21964e-05
DDR1	-1.01379	6.23923	2.57239e-06	5.37356e-05
TMEM158	1.50063	6.24026	2.59487e-06	5.41243e-05
NCAPH	1.35639	3.09713	2.67941e-06	5.54737e-05
NOTCH3	2.27978	2.40702	2.76639e-06	5.70211e-05
IGSF9B	1.01268	3.31531	2.87701e-06	5.91268e-05
STMN1	1.28468	6.45491	2.89659e-06	5.94417e-05
MKI67	1.35358	6.09762	2.96781e-06	6.08141e-05
SCARA5	-2.9002	2.60305	2.97635e-06	6.08997e-05
ACADL	-1.94125	-0.248184	3.13039e-06	6.37714e-05
PDGFB	5.72531	-0.720919	3.22722e-06	6.56484e-05
GCH1	-1.57216	2.07912	3.27073e-06	6.64368e-05
UBE2C	1.40398	4.56267	3.28225e-06	6.6574e-05
CAPN6	2.25277	2.46381	3.31212e-06	6.70825e-05
ZNF718	-1.16518	1.64194	3.36304e-06	6.80152e-05
SHISA9	-1.47198	1.58879	3.44957e-06	6.95639e-05
SLC22A4	-1.5893	0.474614	3.84899e-06	7.68423e-05
FZD2	1.74606	3.84688	3.86903e-06	7.6952e-05
STAB1	1.30943	2.07227	3.871e-06	7.6952e-05
M1AP	-1.58721	0.596093	3.94183e-06	7.82487e-05
CKS2	1.07639	4.83432	4.0718e-06	8.0714e-05
ABCA8	-1.56578	4.18137	4.09891e-06	8.11364e-05
CXCL2	-1.87562	-0.623623	4.23988e-06	8.38082e-05
STAT4	-1.77426	2.99637	4.65105e-06	9.09068e-05
GPRIN1	1.38908	2.32329	4.92055e-06	9.52763e-05
MELTF	-1.26156	7.83234	4.92233e-06	9.52763e-05
GPR78	2.60014	-0.396623	4.93179e-06	9.53275e-05
SEMA7A	1.17341	7.96568	4.95345e-06	9.5614e-05
SHANK3	1.34949	1.7868	5.09418e-06	9.80594e-05
CYP27C1	1.35959	2.17482	5.63713e-06	0.000107328
CDC25C	1.48848	1.53045	5.89991e-06	0.000112026
GPNMB	1.09445	2.97946	6.35533e-06	0.000119376
IER3	-1.3543	8.0605	6.68126e-06	0.000124994
LRRC4B	3.02984	-1.26004	6.94774e-06	0.000129632
CALHM5	-1.73063	0.29179	7.34201e-06	0.0001359
MGAT3	2.38965	1.06813	7.37923e-06	0.000136408
INHBA	-1.30158	2.55998	7.41351e-06	0.000136861
LAMA1	1.08655	2.34204	7.68316e-06	0.000141465
SELP	-2.20958	0.77988	7.74913e-06	0.000142305
ADCYAP1R1	2.05499	0.802773	8.01136e-06	0.000146543
FAM107A	1.15066	2.12493	8.07533e-06	0.00014752
RAB7B	1.96975	4.05012	8.09438e-06	0.000147675
CCDC173	-1.57515	0.645831	8.41647e-06	0.000153151
CES1	-1.28948	4.284	8.9187e-06	0.00016124
FANCD2	1.01015	3.26735	9.04733e-06	0.000162934
CASQ1	2.04017	-0.121491	9.16802e-06	0.000164471
HMGCLL1	-1.0383	2.28193	9.27961e-06	0.000165835
CENPI	1.19806	3.51476	9.50726e-06	0.000169083
TNIP3	-1.92522	-0.126517	9.56262e-06	0.000169806
CYP1A2	-1.9059	-0.929281	9.64611e-06	0.000170855
GRID1	2.54207	0.544231	9.79577e-06	0.000173286
ABCA6	-2.08363	-0.504085	1.09514e-05	0.000191376
ANKRD1	-1.91395	2.8828	1.09554e-05	0.000191376
TMEM179	1.73219	0.6308	1.10022e-05	0.000191716
KRT16	1.87073	0.543539	1.10573e-05	0.000192436
RGMA	-1.1297	3.27266	1.12002e-05	0.00019468
SFRP4	-1.50778	5.38898	1.15484e-05	0.000200483
TICRR	1.18583	2.42062	1.16036e-05	0.000201192
KCNG1	-1.03318	2.24565	1.17661e-05	0.000203252
EPHX4	-2.16224	-1.49091	1.18818e-05	0.000204919
GLIPR1L2	-2.45641	-1.58036	1.2004e-05	0.000206342
NOG	-1.87624	2.52138	1.21898e-05	0.000209279
SHANK2	1.52913	2.29626	1.23379e-05	0.000211562
VWF	2.58297	-0.0431507	1.24504e-05	0.000213216
RPH3AL	-1.5076	0.332225	1.2465e-05	0.000213216
LINGO1	1.67528	1.04035	1.25274e-05	0.000213761
CD99-2	-2.11299	6.8266	1.2548e-05	0.000213851
SHISAL1	-1.11261	7.40894	1.27923e-05	0.000216956
CCL5	-1.82455	-0.423829	1.36831e-05	0.000230944
NOS2	-2.57026	-2.08387	1.37335e-05	0.000231236
ABCA13	-1.51457	1.52374	1.37733e-05	0.000231402
ITIH6	-1.48063	4.19864	1.3964e-05	0.000234271
KYNU	-2.67816	-0.881037	1.40477e-05	0.000235392
ACVRL1	1.58575	1.17962	1.42558e-05	0.000238593
COLQ	-1.30642	1.55795	1.45286e-05	0.000242288
ALPL	2.67709	5.84727	1.45462e-05	0.000242292
KIF4A	1.23614	3.82197	1.4687e-05	0.000243477
SRRM3	-1.65924	-0.122764	1.54397e-05	0.000255047
AURKA	1.49513	4.52566	1.55321e-05	0.00025627
PCDH20	-2.48934	2.41267	1.57741e-05	0.000259344
TRIP13	1.00348	3.8921	1.60466e-05	0.000263206
C13orf46	1.29503	1.18271	1.62152e-05	0.00026566
FAM107B	-1.09185	5.65042	1.6237e-05	0.000265704
WSCD1	2.8322	-1.06588	1.64574e-05	0.000268682
NOX4	-2.62705	-2.05003	1.64948e-05	0.000268978
TF	-2.32838	0.0018216	1.65325e-05	0.00026928
CDH13	1.43475	2.08393	1.6553e-05	0.0002693
RIMS1	1.52214	2.37126	1.67145e-05	0.000271611
CHRFAM7A	2.51542	-0.58078	1.67413e-05	0.00027173
DTX4	-1.14341	2.22774	1.68641e-05	0.000273089
ASTN2	1.36331	2.50055	1.71085e-05	0.000276726
BST1	-1.07968	2.60712	1.71837e-05	0.000277621
KLF15	-1.29823	2.3571	1.74107e-05	0.000280525
TRAF1	1.04136	3.02959	1.74237e-05	0.000280525
MYOCD	3.28685	-1.33874	1.75891e-05	0.000282538
GNAL	-1.3785	1.18365	1.78308e-05	0.000286091
PECAM1	3.78303	0.481487	1.81185e-05	0.000290374
GPD1	2.60325	-0.233879	1.83708e-05	0.00029382
TAGLN3	3.79349	-1.65795	1.83756e-05	0.00029382
TENM3	1.22434	5.31474	1.93771e-05	0.000308071
MSX1	1.10945	5.60752	1.94485e-05	0.000308855
TACC3	1.20254	5.29604	1.99136e-05	0.000315883
TRIM55	2.5857	0.543386	1.99652e-05	0.000316342
APCDD1L	1.52942	1.99636	2.01751e-05	0.000319305
GOLGA7B	-2.21909	-0.88359	2.07445e-05	0.000327576
CCNF	1.13378	3.38395	2.0813e-05	0.000327896
CPB1	1.57424	0.821973	2.12823e-05	0.00033418
CA9	1.22001	6.59304	2.14219e-05	0.000335617
DPYSL3	-1.00064	6.99212	2.27128e-05	0.000353858
NFE2L3	1.15556	2.46866	2.35645e-05	0.000365498
KCND3	-1.10888	2.53239	2.39369e-05	0.000370452
ZNF727	-1.80232	0.0626224	2.40166e-05	0.000371274
PDZK1IP1	-1.27262	2.38611	2.40594e-05	0.000371525
WFDC2	-1.43935	0.754446	2.4264e-05	0.000373858
FRRS1L	1.42132	1.48463	2.46769e-05	0.000378967
NEGR1	-1.25754	5.64467	2.47823e-05	0.000380168
SALL1	3.21501	-1.13882	2.5421e-05	0.000389111
LRP1B	-1.21241	1.83731	2.56971e-05	0.000392477
ADAMTS6	-2.40327	0.889531	2.59137e-05	0.000395354
NEURL1B	1.81645	2.63822	2.62853e-05	0.000400149
GALNT8	-2.63476	-1.72538	2.80037e-05	0.00042492
CES3	-2.31302	-1.96675	2.81558e-05	0.000426454
SP6	2.17421	-0.0988896	2.82243e-05	0.000426877
PTN	1.38622	2.72782	2.83966e-05	0.000428555
CCBE1	1.36735	6.78419	2.8496e-05	0.000429592
ITIH4	-1.64825	0.272104	2.91697e-05	0.000437868
CDSN	3.06393	-0.648008	2.91703e-05	0.000437868
TNFRSF6B	1.15615	2.03898	2.95554e-05	0.000443172
NAT2	-2.0115	-0.998399	3.02447e-05	0.000452053
PAPPA	-2.05281	4.68061	3.15553e-05	0.000470134
CTSS	-1.02639	2.9282	3.16831e-05	0.000471536
FRMPD3	1.16274	4.0626	3.17927e-05	0.00047216
SLC16A14	-1.22998	1.50551	3.2416e-05	0.000479428
TEK	-1.46105	-0.333482	3.272e-05	0.000483363
PNLDC1	3.78173	-1.65958	3.30199e-05	0.000485765
AURKB	1.07845	3.0116	3.30216e-05	0.000485765
CEP55	1.58994	4.59559	3.30695e-05	0.000485958
E2F8	1.43119	1.04306	3.32242e-05	0.000487207
FCGBP	-1.4254	1.45907	3.48266e-05	0.000509102
SHISA3	-1.45747	1.56444	3.51377e-05	0.000513113
PDE11A	-1.92975	-0.858904	3.55536e-05	0.000518503
ACSS1	1.89395	3.3386	3.5581e-05	0.000518503
TSPAN12	-1.88223	0.996132	3.69252e-05	0.000536413
CLEC3B	2.24343	6.44737	3.80004e-05	0.000551459
RGS2	1.29592	3.02711	3.87593e-05	0.000561307
IGF1	-2.33553	-0.733614	3.88543e-05	0.0005621
LFNG	1.47634	0.457083	3.91053e-05	0.000564485
WDR86	-1.72503	0.868043	3.91403e-05	0.000564485
CFAP45	2.42732	-0.197404	3.98998e-05	0.000573073
ACKR3	-1.1809	6.43274	4.08245e-05	0.000585152
AKAP6	-1.23512	1.7631	4.0895e-05	0.000585561
NUSAP1	1.26549	5.51677	4.29938e-05	0.000612475
NWD1	-1.86375	-1.08333	4.31579e-05	0.000614188
SLC2A3	1.2036	5.07653	4.36273e-05	0.000619605
MSMP	1.765	7.15666	4.3858e-05	0.000622249
KIF2C	1.47994	4.17046	4.45092e-05	0.000630208
JAKMIP2	-1.18447	1.37518	4.50033e-05	0.000635917
TET3	1.44048	4.08915	4.66494e-05	0.000657183
SPC25	1.45127	2.45336	4.67424e-05	0.00065783
ALDH3A1	-1.30305	6.50196	4.69214e-05	0.000659685
MLIP	2.40209	-0.111622	4.80248e-05	0.000673841
PTPRD	-1.90926	1.39972	4.98652e-05	0.00069617
CNTN1	-1.31373	1.16235	5.08168e-05	0.000708747
CD248	2.1506	5.53076	5.10001e-05	0.00070918
CPXM1	3.05019	-0.723859	5.26787e-05	0.000729619
CDH5	5.19234	-1.19121	5.34167e-05	0.000739107
CDKN3	1.16131	3.63562	5.87943e-05	0.00080554
CHTF18	1.20233	2.88883	6.03905e-05	0.00082257
TLL1	2.26816	1.65265	6.17431e-05	0.000839357
KRT6B	-2.51538	-1.94809	6.23255e-05	0.000846452
AQP7	2.43464	0.0231472	6.39451e-05	0.000867605
COL18A1	1.6558	2.05426	6.42973e-05	0.000871537
KCNA4	-2.29731	2.23246	6.52786e-05	0.000883126
AGAP9	2.20845	1.80745	6.82599e-05	0.000916362
NRK	-1.06632	4.46197	6.90934e-05	0.000926661
CCNB2	1.25466	3.7343	7.10794e-05	0.000950559
LRRC4	2.10278	-0.879112	7.29609e-05	0.000971075
CDCA3	1.61963	4.19021	7.3456e-05	0.0009761
MROH9	-1.99338	-1.77375	7.34782e-05	0.0009761
TRERF1	1.08572	2.69212	7.40211e-05	0.000982379
ERCC6L	1.14226	2.33333	7.58563e-05	0.00100578
SOX11	4.16392	-2.02089	7.6844e-05	0.00101695
SGCA	-1.09485	1.39735	7.89516e-05	0.00103893
PLPP2	3.19121	-1.72337	7.94249e-05	0.00104418
IGSF1	1.74847	-0.226124	8.09155e-05	0.00106178
CAB39L	-1.03235	4.89028	8.72505e-05	0.00113426
LIMD2	-1.28655	0.931368	9.09009e-05	0.00117407
STARD4	1.2394	3.05458	9.11353e-05	0.00117601
CXCL3	-2.18618	0.931126	9.22561e-05	0.00118907
ACE	1.41289	0.786215	9.23182e-05	0.00118907
HCRTR2	-1.24986	1.11413	9.28887e-05	0.00119423
PTCHD4	-1.91509	-1.00987	9.34131e-05	0.00119986
PLK1	1.6629	4.48995	9.49635e-05	0.00121754
NDC80	1.46064	3.52298	0.000100658	0.00128358
PRC1	1.35417	6.08493	0.000100666	0.00128358
ADRA2C	1.56054	0.724003	0.000102109	0.00129791
PILRA	-1.66315	0.254211	0.000103553	0.00131321
ELOVL7	-1.41721	-0.562696	0.000103754	0.00131457
ACTBL2	-2.21575	-0.574973	0.000109201	0.00136992
PGBD5	-1.87972	0.0708928	0.00011028	0.00138037
C2orf88	-1.25485	0.664165	0.000110429	0.00138037
NPR3	1.03635	6.54726	0.000111736	0.00139172
BUB1	1.26265	4.41257	0.000114437	0.00142283
ICAM5	-2.27976	-1.81171	0.000117415	0.00145726
TMEM200A	2.76346	-0.0143381	0.00012398	0.00153058
GTSE1	1.31527	4.40509	0.00012633	0.00155273
FOXM1	1.04802	5.40548	0.000126805	0.0015572
PSCA	2.9561	-1.25689	0.00012791	0.0015694
GPR4	4.86031	-1.4647	0.000128559	0.00157597
DNAJC12	-1.29356	0.202082	0.0001313	0.00160817
IQGAP3	1.40414	4.94615	0.000131527	0.00160954
ROBO4	1.53066	0.325148	0.00013184	0.00161054
KCNJ8	-1.85521	3.93492	0.000136452	0.00166108
ASPA	1.48408	0.706114	0.00013664	0.00166149
MMP28	-1.96246	-1.33746	0.000138607	0.00168292
F10	-1.53067	-0.0194089	0.000139359	0.00169058
MEDAG	-1.08631	4.37465	0.000141944	0.00171895
SAT1	-1.00076	9.21418	0.000144034	0.00173692
PIANP	1.27908	0.699264	0.000144049	0.00173692
RRAD	-1.02237	2.0118	0.000146411	0.00176388
LPAR3	-1.58487	-0.59899	0.000151871	0.00182024
PMAIP1	1.05645	1.72917	0.000161423	0.0019281
PCDHB15	-1.02947	2.39342	0.000164376	0.0019617
MMP9	3.53184	-1.42913	0.000165739	0.0019746
TM6SF2	-1.02496	0.965632	0.00016687	0.00198468
SH3GL3	1.31758	0.817147	0.000171808	0.00203132
CCDC13	-1.3623	-0.0950256	0.000173794	0.00205111
WDR62	1.24883	3.01175	0.00017403	0.00205111
LRRK2	-1.44548	2.04054	0.000174069	0.00205111
KIF23	1.29292	5.10558	0.000175638	0.00206611
CCNB1	1.64247	5.70101	0.000181063	0.00212456
EBF2	2.72437	-0.530884	0.000182739	0.00214243
SERPINB7	-1.11589	0.711777	0.000184699	0.00216178
RSAD2	-1.67504	-1.40872	0.000188935	0.00220215
CENPF	1.84552	4.85814	0.000190849	0.00222075
SCUBE2	-1.02626	1.56321	0.00019157	0.00222543
ARHGAP25	-1.80507	-1.41917	0.000194771	0.00225699
PRSS16	-1.28178	-0.359116	0.000195961	0.0022689
POLQ	1.17804	2.61008	0.000200337	0.00231381
GCK	-1.68411	-0.814697	0.00020306	0.00234139
CREB5	1.25841	2.46698	0.000204288	0.00235167
SKA1	1.01504	2.70539	0.000205731	0.00236438
GATA2	-1.05498	1.20933	0.000206532	0.00236775
NALCN	-1.08706	1.50031	0.000209714	0.00240029
C6orf141	2.45204	-1.55416	0.000212169	0.00242244
SMC4	1.04754	5.51184	0.000213252	0.00243282
KPNA2	1.02323	6.64399	0.000213671	0.0024356
PCDHGB2	-1.00789	1.60833	0.000215898	0.00245899
MYO7B	2.73025	-1.82694	0.000216591	0.00246487
METTL7B	1.78872	2.29617	0.000218456	0.00247802
JCHAIN	1.34574	6.22927	0.000224401	0.00253722
SPINK13	-1.22465	0.415308	0.000225403	0.00254649
SLIT2	-1.34675	2.75497	0.000230912	0.00260032
VAV3	-1.29518	0.955275	0.000233509	0.00262685
APBA1	1.26537	2.06317	0.000237259	0.00266535
SHC2	2.06486	-0.27785	0.000241536	0.00270904
ADAM19	1.5209	0.890361	0.000245758	0.00274757
ADAM22	-1.19569	2.79236	0.000250617	0.00279519
BEND5	-1.0879	0.863476	0.000255372	0.00284142
CACNA2D4	-1.01915	0.854312	0.000257965	0.00286322
COL9A3	-1.3205	7.13082	0.000258151	0.00286322
RARB	-1.33558	0.868672	0.000258972	0.00287005
PITX1	1.04436	4.2644	0.000259958	0.00287642
NCAM2	-1.68834	0.210761	0.000264265	0.00292176
APOA1	1.46503	-0.0518636	0.000270099	0.00297918
AQP1	1.3377	8.35847	0.000271248	0.0029895
DCAF12L2	1.34329	0.631756	0.000276036	0.00303748
TFAP2A	-1.90833	-1.87635	0.000281176	0.00309114
DEPDC1B	1.5129	1.52846	0.000281354	0.00309114
SPATA17	-1.18276	-0.128148	0.000287287	0.00314396
ITGB8	-1.29374	5.37519	0.000294598	0.00321139
KRT8	1.1634	2.34879	0.000297153	0.00323169
PBK	1.16252	4.29685	0.000297784	0.00323603
PLBD1	-1.14184	2.295	0.000298285	0.00323895
SMOC1	1.12195	5.59174	0.000299444	0.0032469
CCR1	3.65769	0.282929	0.000299482	0.0032469
GABBR2	2.32481	0.575719	0.000306365	0.00331381
OASL	-1.63543	-1.15068	0.000331769	0.00355507
NXF3	-1.66157	-1.14604	0.00033368	0.00357058
KRT18	1.25189	1.38395	0.000339986	0.00362972
ADGRB3	-1.91391	1.18766	0.00034326	0.00365004
STMN3	1.26322	2.28607	0.000343324	0.00365004
HVCN1	-1.09831	1.39257	0.000345102	0.00366196
IL34	-1.3092	-0.506334	0.000352197	0.00372875
PCDHB6	-1.00139	1.17397	0.000355283	0.00375289
KCNS1	1.82077	0.581572	0.000360736	0.00380188
SEMA3A	1.16881	1.90611	0.000363585	0.00382038
PRR11	1.04484	5.12381	0.000369426	0.00387592
DSC2	-2.15257	-1.8773	0.000376144	0.00392871
CKAP2L	1.37527	3.85795	0.000377885	0.00394394
GPC4	1.18165	5.95749	0.000399238	0.00414822
CHADL	-1.27905	0.518325	0.000402077	0.00417347
TSPAN8	2.93658	-0.281079	0.000406313	0.00420609
RAET1L	-1.88966	-1.1669	0.000418751	0.00431885
RNF175	-1.12852	1.79566	0.000419822	0.00432221
FDCSP	-2.1241	-1.70334	0.000421841	0.00433792
TTK	1.1777	3.38585	0.000424062	0.00435434
RUBCNL	1.47782	0.719242	0.000426406	0.00437199
ADAMTS17	1.27277	2.59817	0.000431256	0.00441201
PABPC4L	-1.11169	0.823113	0.000432176	0.00441711
AK7	-1.69713	-0.420773	0.000436023	0.004451
CCDC184	-1.18048	2.00493	0.000437926	0.0044639
PAK3	-1.28775	0.81305	0.000443203	0.0045138
FRMD3	-1.3583	-0.37924	0.000444909	0.00452189
CYP1B1	-1.19063	9.98335	0.000449291	0.00455785
CARNS1	-1.05736	0.690729	0.000477922	0.0048154
NAPRT	-1.08856	1.30691	0.000491942	0.00493177
TMEM238L	3.18412	-1.41395	0.000506459	0.00506867
ANGPT2	2.65428	0.0803984	0.000518646	0.00516613
IL15RA	-1.14498	1.85914	0.000519077	0.00516674
ADGRF5	3.66837	-1.30341	0.000522955	0.00519757
DOCK10	1.51142	0.593283	0.00052329	0.00519757
CDC20	1.43963	4.7313	0.000526352	0.00522056
SLC1A1	1.05683	4.656	0.000540396	0.0053409
CD24	-1.33032	1.69033	0.000541783	0.00535083
MYO7A	1.19454	1.18092	0.000553215	0.00544449
CYP17A1	-2.19553	-2.05176	0.0005546	0.00545428
SKA3	1.03104	2.79222	0.000555682	0.00546108
RTL3	1.27648	0.664926	0.000570396	0.00558996
PTH1R	-1.24532	2.324	0.000572538	0.0056031
MYO16	1.73485	-0.788145	0.000587643	0.00570728
NEIL3	1.15388	1.60975	0.000600497	0.00579955
KCNN1	1.76173	-0.0135143	0.000601484	0.0058033
DPP4	2.29949	2.27425	0.000601716	0.0058033
BORA	1.1217	2.13778	0.000609021	0.00586161
FGFBP1	1.26353	2.92027	0.000615269	0.00591768
USP43	-1.47551	-0.743198	0.000616055	0.00592116
TOP2A	1.20405	7.11062	0.000619471	0.00594173
IFNE	1.27378	1.26047	0.000620363	0.00594621
N4BP3	-1.60685	-0.496927	0.000623349	0.00597073
SLCO1C1	-1.68639	1.49121	0.000627871	0.00600993
EFCAB1	1.96018	-1.32799	0.000630582	0.00602077
LAMA5	1.25783	2.98834	0.000634891	0.00605402
SERPINB2	-2.0976	0.774633	0.000636602	0.00606443
SCN1B	-1.01729	3.6086	0.000641107	0.00610318
EIF3CL	-2.1444	2.22905	0.000642481	0.0061121
CRYGN	-1.9285	-1.71765	0.000644429	0.00612646
ARC	2.33955	-1.14002	0.00064654	0.00614235
CENPM	1.01625	2.73194	0.000649351	0.00616036
EDN2	-1.3194	0.579759	0.000662847	0.00627594
PSG1	1.9449	0.440165	0.000674966	0.00637341
TLL2	2.08396	-1.26114	0.000676122	0.00637571
CPZ	1.06397	5.69798	0.000678036	0.0063844
ESPL1	1.22927	3.30476	0.000678414	0.0063844
ELF3	-1.77837	-1.68015	0.000679495	0.00638597
MYOC	-1.00546	5.02867	0.000680616	0.00639221
CPA2	1.15336	1.79045	0.000687426	0.00645183
PPP4R4	-1.14418	2.01599	0.00069652	0.0065153
KIF20A	1.6132	5.26119	0.000708285	0.00661469
PDE4D	-1.75274	4.66958	0.000720245	0.00670581
UBXN10	-1.17578	-0.105665	0.000724892	0.0067401
C10orf90	1.20722	0.603578	0.000726753	0.00675291
SIRPB1	-1.27469	1.39312	0.000735124	0.0068171
BCL6B	3.03473	-1.31705	0.000741955	0.00685769
SH2D3C	3.28627	-2.05377	0.000760197	0.00699391
KRT75	1.77924	-0.999153	0.000764862	0.0070322
LDB2	1.86341	3.36813	0.000780608	0.00716754
ACTC1	-1.3079	1.04576	0.000785284	0.00720574
TDRD12	-2.32628	-0.558643	0.000793641	0.00727764
SLC7A4	2.51974	-1.48876	0.000806066	0.00737707
HLF	1.60095	1.61056	0.000808006	0.00738514
CCDC68	-1.26578	0.538918	0.000845925	0.00768149
ASCL2	-1.91458	-1.91737	0.000857635	0.00777266
NUF2	1.43683	2.97796	0.00086411	0.0078212
TMEM119	2.25867	-1.67299	0.000872459	0.00787128
DDX43	1.46892	0.894789	0.000880594	0.00793329
C4orf50	2.03521	-0.941481	0.00088291	0.00794505
SELL	-1.2016	1.1895	0.000893241	0.00801737
GALNT6	1.45349	1.27967	0.000903388	0.00807216
COLEC10	-1.49317	0.212318	0.000931009	0.00829245
COL15A1	-1.75172	3.34771	0.000936223	0.00831395
MYH11	2.27375	0.0531613	0.00094908	0.00839987
ADRA1B	1.31887	0.601251	0.000951659	0.00841737
POU5F1	-1.61677	-1.15976	0.000957726	0.00846031
CCDC181	-1.76958	-1.59126	0.00102243	0.00895825
CENPW	1.13633	2.18313	0.00103707	0.00906946
CACNA1H	2.57982	-1.59615	0.00104664	0.00914178
PLEKHA7	-1.27345	1.62507	0.00108	0.0094037
LOC102724488	-1.80225	-1.79532	0.00108178	0.00941336
ISLR	1.07619	9.09261	0.00108753	0.00945755
KDR	2.75395	0.94582	0.00109478	0.00950324
SLC12A8	1.21277	0.0842009	0.00109528	0.00950324
MYLK3	-1.56575	-1.09255	0.00114324	0.00986833
SPINK5	-1.8789	-0.557971	0.0011443	0.00987136
VIPR1	-1.73904	-1.39775	0.00116646	0.0100378
SOX9	-1.04081	6.93941	0.00117638	0.0101107
CENPA	1.58392	2.42825	0.00119102	0.0102176
CAVIN2	-1.37751	0.19867	0.00119619	0.0102431
SEC14L6	-1.12892	2.46471	0.00120651	0.0103063
HLA-DRA	-1.52409	1.45958	0.0012613	0.0106893
PLA2G4A	-1.13009	4.7628	0.00127487	0.0107716
GNGT2	2.05336	-1.6647	0.00127784	0.0107903
FABP3	1.8747	2.36282	0.00127917	0.0107949
RASGRP3	2.40868	-1.17299	0.00129393	0.0108735
SLC6A11	-1.0083	1.31851	0.00130837	0.0109685
PTGDS	-1.58316	-0.426956	0.00132591	0.011089
RSPO1	-1.63056	-1.50927	0.00138765	0.0115568
KIF15	1.04059	2.45696	0.00140983	0.0117067
TLR2	-1.07721	0.641037	0.00142001	0.0117751
TNNT1	1.68451	-0.468545	0.00143559	0.0118642
PHYHIP	-1.45433	0.636297	0.00143758	0.0118736
MMP1	-1.58425	5.58215	0.00146203	0.0120471
GABRB3	-1.59033	0.31377	0.0014667	0.0120785
ADAM33	1.24422	1.50085	0.00149433	0.0122699
PIMREG	1.30437	3.47569	0.00149724	0.0122865
CENPE	2.16879	3.55309	0.00152397	0.0124985
SLC38A4	2.22786	-1.7157	0.00152499	0.0124995
HLA-G	-1.41749	-0.673424	0.00154891	0.0126437
PIK3R3	1.64176	1.40001	0.00156541	0.012742
FBXO27	-1.05937	1.47499	0.00156782	0.012746
RTN4R	1.41305	0.466792	0.00160517	0.0130042
COCH	-1.19762	3.77048	0.00161147	0.0130396
SLC8A1	1.34771	1.9394	0.00161233	0.0130396
ADAMTSL1	1.24978	7.44144	0.00162278	0.0131013
MAP1LC3C	2.5088	1.02766	0.00164002	0.0132252
TSPOAP1	-1.11	1.92686	0.0016469	0.0132654
GYG2	-1.24513	1.8883	0.0016499	0.0132795
MT1A	-1.41217	-1.14179	0.00165056	0.0132795
SAPCD2	1.59971	1.8377	0.00167313	0.0134379
DEPDC1	1.25733	4.01204	0.00167834	0.0134565
KNL1	1.56293	3.63049	0.00168162	0.0134674
SLCO2A1	-1.34255	-1.07159	0.00168572	0.0134925
TULP2	-1.90127	-1.90909	0.00171711	0.013719
IL18	-1.26232	0.325603	0.00174106	0.0138877
GASK1A	-1.17413	-0.131059	0.00180912	0.0143814
JPH2	-1.65918	-1.23788	0.00184701	0.0146161
TBX19	-1.01893	1.18716	0.00186017	0.0147036
RAC2	1.36808	1.38155	0.00186227	0.0147118
REG1A	2.18389	-0.635386	0.00187262	0.014773
IFIT2	-1.03737	1.31639	0.00187424	0.014773
WNT11	1.18158	1.44494	0.0018755	0.0147746
RYR3	1.88278	-1.25223	0.0018882	0.0148495
SAMD5	-1.13721	-0.12728	0.00189312	0.0148799
ECRG4	-1.03835	7.81684	0.00194934	0.0152445
DTNA	1.38743	1.35024	0.0019803	0.0154694
CPA5	1.65533	-0.0449317	0.00199639	0.0155603
SOWAHA	-1.82699	-1.83889	0.00203719	0.0158165
FOLH1	2.7224	-2.03558	0.00203993	0.015829
DUSP4	-1.15042	0.358318	0.00204501	0.0158596
PCDHB11	-1.20267	0.354859	0.00212278	0.0163628
VAX2	-1.20348	-0.0867238	0.00212828	0.0163954
CRB1	-1.64438	-1.35672	0.0021319	0.016406
DES	2.33001	-2.04482	0.00213511	0.0164126
GLYAT	-1.37105	-1.13334	0.00214038	0.0164441
FAM83D	1.22121	4.05295	0.00217373	0.0166637
NOD2	-1.59006	-1.12187	0.00217914	0.0166778
EMILIN2	-1.35786	2.65411	0.00217915	0.0166778
JAG2	1.0909	0.598435	0.00221026	0.0168604
C2CD4A	3.20617	-2.05715	0.00226363	0.0172488
RHEBL1	1.87633	-1.49415	0.00231789	0.0175951
SGO2	1.41922	3.32435	0.00234276	0.0177636
SOX18	2.13381	-0.71596	0.00235759	0.0178445
TROAP	1.62864	3.12818	0.00239195	0.0180397
CHRNA7	1.55691	-0.231517	0.00254649	0.0189798
TRPC3	-1.67885	-1.42219	0.00260036	0.0193195
CACNA1D	2.05769	-1.51189	0.00261284	0.0193813
PNPLA7	1.22238	1.49711	0.0026154	0.0193901
FBXO43	1.62089	-0.490038	0.00263096	0.0194641
TNFSF14	-1.1362	2.09997	0.0026409	0.019517
MYOZ3	-1.0046	0.288474	0.00266382	0.0196552
LRRC4C	1.81976	-0.677964	0.00266649	0.0196645
KIF20B	1.66208	3.26644	0.00267293	0.0196836
TMEM255A	-1.20113	0.130865	0.00268406	0.0197524
CHRNA10	1.85515	-1.05622	0.00270671	0.0198476
MAP7D2	1.64332	0.309623	0.00270868	0.0198499
CLEC14A	2.80304	-2.02793	0.00272814	0.0199299
CDH6	2.44519	-1.15896	0.00274717	0.020027
ANGPTL1	-1.58234	0.813611	0.00275517	0.0200644
FBXO16	-1.15358	-0.194849	0.0027692	0.0201455
TPPP	-1.63961	-1.65381	0.0028068	0.0203555
PCDHB12	-1.04255	0.20557	0.00287135	0.0207805
DLGAP5	1.32797	3.79217	0.00305872	0.0219096
NRGN	1.38483	-0.342465	0.00306995	0.0219405
CLCNKB	-1.32772	-1.03447	0.00307809	0.0219695
GLB1L3	-1.44495	-1.03602	0.00308139	0.0219818
NEK2	1.39705	2.90154	0.00308714	0.0219931
ACTG2	1.43181	-0.251449	0.00310901	0.022087
CNGA3	-1.32233	0.94803	0.00311909	0.0221233
PIK3AP1	-1.4899	-1.31474	0.00317161	0.0224124
AQP3	1.76931	-1.20936	0.00318466	0.0224821
KIF18A	1.55357	1.928	0.00318656	0.0224821
ENC1	1.99217	6.89837	0.00318691	0.0224821
ANLN	1.18184	6.77814	0.00319442	0.0224897
CDHR3	1.81151	-0.601133	0.00323239	0.0227113
FAM13C	-1.53345	-1.54811	0.00324539	0.0227796
CX3CL1	1.09581	3.56207	0.00326888	0.0229331
KCNK9	1.82558	-1.53765	0.00338907	0.0236103
LIPG	1.54992	-0.744035	0.00347722	0.0241584
TMEM26	1.27315	0.177501	0.00354649	0.0244994
BAIAP3	2.17799	0.732637	0.00358349	0.0247183
CEP72	1.00439	1.1394	0.00359496	0.0247608
RNF17	-1.91655	-2.02137	0.00363724	0.0250273
NPIPB3	1.22658	1.11115	0.00372863	0.0255304
AGT	-1.49012	2.10808	0.00375841	0.0256966
ZMAT1	-1.28385	0.724996	0.00380666	0.025925
BACH2	-1.36764	0.161391	0.00381962	0.0259753
LRFN1	1.04574	0.750554	0.00383357	0.0260575
NXPE2	-1.59477	-1.71186	0.00384054	0.0260682
DBF4B	1.23018	2.21809	0.0039566	0.0267119
SGIP1	-1.25887	-1.15873	0.00397718	0.0268119
LOC105373102-2	3.34801	-1.93658	0.00400846	0.0269736
STOX2	-1.05136	0.387859	0.00403488	0.0271224
HOXB3	1.82349	-0.589479	0.00408784	0.0274256
FGFBP2	-1.33153	4.04028	0.0043212	0.0287019
RFLNA	-1.31996	0.903425	0.00432677	0.0287167
SLC26A9	1.9713	-1.61549	0.0043361	0.0287462
GPT	1.04034	0.6304	0.00434934	0.028793
B3GALT5	2.09194	-1.38305	0.00447632	0.02948
LRP4	-1.24317	0.270346	0.00452678	0.0297565
ASPM	1.53147	4.46955	0.00453843	0.0298048
FRK	-1.04845	0.0210382	0.00464028	0.0302909
ADCY1	1.58514	-1.61233	0.00467944	0.0304731
RAMP3	4.01174	-2.08821	0.00474653	0.0307952
IGFBP2	1.66145	8.18209	0.00479332	0.0310354
MARCHF1	1.38382	0.350151	0.0048639	0.0313963
ELMO1	-1.40951	0.0219298	0.00503739	0.0323965
CAPN8	1.14138	-0.0870217	0.00506315	0.0325229
TUBB2B	-1.24346	6.42916	0.0051301	0.0328115
HMMR	1.59523	3.69352	0.00514025	0.0328347
GAS2	-1.60437	-1.9607	0.00514078	0.0328347
C4BPB	-1.54389	-0.590998	0.00517764	0.0329948
KIF14	1.63824	2.83153	0.00519266	0.0330603
PON3	-1.11367	1.20557	0.00525678	0.0333925
STON2	2.03579	-1.66065	0.00529687	0.0335709
FGF10	-2.06752	3.1277	0.00529986	0.0335746
CISH	1.30843	0.238801	0.00534866	0.0338225
KCNE3	-1.24634	0.772378	0.00535192	0.0338277
SPSB4	-1.44757	-1.79766	0.00535731	0.0338465
ABCD2	-1.73855	-1.91401	0.00536272	0.0338653
ATP1A2	2.19473	-0.641809	0.00537418	0.033906
AURKC	1.7766	-1.54201	0.00548386	0.0344636
CD14	-1.30904	-0.666691	0.00550309	0.0345333
COL2A1	-1.06981	9.07479	0.00552934	0.0346608
SLITRK4	-1.62417	-0.634395	0.00556869	0.0348664
PIP5K1B	-1.54406	-1.12658	0.00565325	0.0353012
MEI1	-1.05356	-0.274087	0.00573164	0.0357109
TLE6	-1.30065	-0.418411	0.00574704	0.0357909
C19orf33	1.63577	0.417151	0.00575659	0.0358345
MROH7	-1.0202	0.00906677	0.00589251	0.0365341
ERAP2	-2.00598	4.59128	0.00611112	0.0376556
CAMK4	2.32272	-2.08017	0.00619213	0.0380782
CNGB1	-1.33295	-0.239556	0.00619606	0.0380782
FLT1	1.64132	0.509096	0.0062353	0.0382521
MT3	1.48977	-1.04616	0.00635166	0.0387957
LONRF2	-1.01138	1.39097	0.00639992	0.0390392
C19orf18	-1.30095	-1.35423	0.00643912	0.0392099
GDA	3.4994	-1.12158	0.00659466	0.0399655
LRRC14B	2.66887	-1.99298	0.00664566	0.0402396
RORB	-1.62221	-1.45869	0.00674224	0.0406308
GUCA1B	-1.04204	-0.741858	0.00682736	0.0410906
SLC35F3	-1.56038	-1.80535	0.00685265	0.0411896
CGA	-1.51678	-1.59549	0.00686315	0.0412282
METTL27	-1.23086	0.405728	0.00686792	0.0412282
CCDC110	1.01852	0.548062	0.00716342	0.0427633
NOS3	1.76557	-1.2837	0.00717559	0.0427994
PSG5	1.26381	-0.0532524	0.00730888	0.043446
WFDC10B	-1.04282	-0.783624	0.00732691	0.0434977
MGAM	-1.45202	-1.24333	0.00735266	0.0436135
FMO2	-1.34059	-1.47469	0.00737739	0.0437045
AGTR1	-1.02429	0.486901	0.00738288	0.0437093
CCR2	2.53276	-1.30721	0.00739071	0.0437279
CYYR1	1.26969	-0.794177	0.00741827	0.0438723
ARHGDIB	1.14257	3.25337	0.00748321	0.044219
SLC28A3	1.34357	0.423132	0.00751682	0.04438
SFTPB	1.91494	-1.66042	0.007529	0.0444332
DOCK2	1.50651	0.605874	0.0075798	0.0446593
MTFR2	1.01068	0.661727	0.0076591	0.0450488
PTPRQ	-1.1033	0.188069	0.00767855	0.0451254
CARMIL2	-1.15001	-1.02532	0.00774215	0.0454035
MATN4	1.69454	-1.04326	0.00779958	0.0456063
SGO1	1.02502	1.11239	0.00785896	0.0458223
RSPO2	1.23437	2.28612	0.00789241	0.0459952
HNF4G	-1.12615	-0.995488	0.00795803	0.046339
WT1	2.07756	-1.9874	0.0079948	0.0464563
LYPD3	-1.04914	-0.451542	0.00824691	0.0475612
APOB	-1.191	-0.757033	0.00828579	0.0477501
AK5	1.39033	-0.332955	0.00832481	0.0479157
MMP13	1.93807	-1.87535	0.00834924	0.0480365
C5orf49	-1.51775	-2.00175	0.00841097	0.0483268
NOTCH2NLC	1.4796	1.82172	0.00841354	0.0483268
IL17RE	1.14188	-0.698882	0.00857465	0.0490506
