# Supplementary material for: IL-6 signaling is required for the development and regeneration of ear cartilage in microtia
Source: Front Cell Dev Biol. 2025 Jul 30;13:1625058. doi: 10.3389/fcell.2025.1625058 (PMC12343669; doi:10.3389/fcell.2025.1625058)
Supplement: Supplementary file 1 [file DataSheet1.zip › table/table2.xlsx]

## Sheet: module_darkred
Table 2 The genes in dark red module
ABCA3
ABCA5
ABCA6
ABCA8
ABCA9
ABCB6
ABCC1
ABCC6
ABCC8
ABCC9
ABCD3
ABHD13
ABHD2
ABHD4
ABHD5
ABLIM3
ABR
ABTB2
ACADL
ACADM
ACAT1
ACAT2
ACBD4
ACD
ACE
ACER2
ACKR2
ACKR3
ACOT4
ACOX3
ACP6
ACSS3
ACTBL2
ACTC1
ACTG1
ACTG2
ADA
ADAL
ADAM12
ADAM22
ADAM23
ADAMTS2
ADAMTS6
ADAMTSL2
ADAMTSL3
ADAMTSL5
ADCK1
ADCY1
ADCY2
ADCY4
ADCY5
ADGRB2
ADGRB3
ADGRD1
ADGRL1
ADGRL2
ADGRV1
ADK
ADORA1
ADPRHL1
AFG3L2
AGGF1
AGPAT4
AGTR1
AHR
AIF1L
AIFM3
AJM1
AJUBA
AK3
AK7
AKAP6
AKR1B10
ALAS1
ALDH2
ALDH3A1
ALDH7A1
ALG2
ALG5
ALKBH4
ALPK1
ALX4
AMACR
AMFR
AMIGO1
AMOTL1
AMPH
ANAPC13
ANAPC16
ANGPT1
ANGPTL1
ANGPTL2
ANGPTL5
ANGPTL7
ANKLE1
ANKLE2
ANKRD1
ANKRD16
ANKRD34A
ANKRD40
ANKRD42
ANKRD6
ANO10
ANO2
ANOS1
ANTXR1
ANXA3
AP1AR
AP1M1
AP1S3
AP5B1
AP5M1
APBA2
APBA3
APOBEC3G
APOL2
APOL3
APOL6
APOLD1
APTX
AQP5
ARAP2
ARF6
ARFGAP3
ARFGEF3
ARHGAP18
ARHGAP25
ARHGAP42
ARHGAP44
ARHGEF19
ARHGEF26
ARHGEF37
ARID3C
ARIH2
ARL4C
ARL9
ARMC6
ARMH3
ARMT1
ARPC1A
ARPIN
ARRDC3
ARSB
ART5
ASAH1
ASAH2B
ASAP3
ASB1
ASB13
ASCL2
ASGR1
ASIC1
ASNS
ASNSD1
ASPHD2
ASPN
ASXL1
ATAD3C
ATE1
ATF3
ATG10
ATG16L1
ATG4C
ATP13A3
ATP1A1
ATP1B1
ATP2A3
ATP5F1A
ATP5MC3
ATP5PO
ATP6AP1L
ATP6V1B1
ATP6V1B2
ATP6V1G1
ATP8B4
ATXN7L3
AUH
AUNIP
AUTS2
AVPI1
AXIN2
AZGP1
AZI2
B3GALNT1
B3GALT2
B3GAT2
B3GLCT
B4GALNT3
B4GALT1
BACH2
BAG2
BAHCC1
BAMBI
BARX1
BAZ1B
BBS7
BCAP29
BCL10
BCL2A1
BCL3
BCORL1
BCR
BDH2
BEND5
BEST1
BEX1
BFSP1
BHLHE40
BHLHE41
BIRC3
BLOC1S6
BLVRA
BMP4
BMP5
BMPER
BMT2
BOLA2-SMG1P6
BPIFB1
BRF2
BRINP1
BRIX1
BST1
BTBD10
BTBD11
BTBD8
BTF3L4
BTG1
BTG2
BTN2A2
BUB3
BVES
BZW2
C10orf105
C10orf82
C10orf90
C11orf21
C11orf54
C11orf86
C14orf28
C16orf46
C16orf86
C19orf18
C1R
C1S
C1orf115
C1orf198
C1orf21
C21orf91
C22orf15
C2orf16
C2orf81
C2orf88
C3
C3orf33
C3orf38
C4A
C4B
C4BPA
C4BPB
C4orf36
C4orf46
C5AR2
C5orf49
C6orf132
C7orf25
C7orf31
C7orf61
C8orf37
C8orf48
C9orf85
CA13
CA8
CAB39
CACHD1
CACNA2D1
CACNA2D2
CACNA2D4
CACNB1
CACNB2
CACNB3
CADM1
CADM2
CADM4
CALCB
CALCOCO2
CALHM5
CAMK2D
CAMK2N1
CAMSAP2
CAP2
CAPN14
CAPN2
CAPN5
CAPN8
CARNS1
CARS2
CASC3
CASP3
CATSPER2
CATSPERB
CATSPERE
CAVIN2
CBLB
CBLL1
CBLN1
CBX1
CCDC102A
CCDC103
CCDC126
CCDC127
CCDC13
CCDC144A
CCDC148
CCDC169
CCDC173
CCDC184
CCDC28A
CCDC43
CCDC68
CCDC69
CCDC74A
CCDC90B
CCL11
CCL2
CCL20
CCL5
CCL7
CCM2
CCN1
CCN2
CCN3
CCN4
CCN5
CCNC
CCND2
CCNE1
CCNJL
CCNK
CCNO
CCSER2
CCT3
CCT8
CCZ1
CD14
CD1D
CD200
CD24
CD38
CD4
CD40
CD46
CD55
CD99-2
CDC27
CDC37L1
CDC42
CDC45
CDC6
CDCA4
CDCA7L
CDCP1
CDH15
CDH19
CDK17
CDK20
CDK5RAP2
CDKN1B
CDKN1C
CDKN2A
CDO1
CDON
CDV3
CEBPG
CEMP1
CENPU
CEP104
CEP170B
CEP20
CEP85
CEP89
CES1
CES3
CES4A
CFAP206
CFAP221
CFAP52
CFAP53
CFB
CFH
CFLAR
CGNL1
CGRRF1
CHAC2
CHADL
CHAF1A
CHCHD7
CHI3L2
CHL1
CHMP1B
CHMP2B
CHP1
CHPT1
CHRD
CHST10
CHST6
CIAO1
CIART
CIBAR2
CIC
CIITA
CILP2
CKLF
CLCN2
CLDN1
CLDN11
CLEC2D
CLIC2
CLIC5
CLIC6
CLN5
CLPX
CLSTN1
CLU
CMKLR1
CMPK2
CMTM6
CNGA1
CNGA3
CNGB1
CNMD
CNN3
CNNM2
CNNM3
CNNM4
CNOT3
CNOT9
CNRIP1
CNTN1
CNTN3
CNTNAP1
COG4
COIL
COL11A1
COL12A1
COL14A1
COL15A1
COL16A1
COL19A1
COL4A3
COL4A4
COL5A2
COL5A3
COL7A1
COL8A2
COLEC10
COLQ
COMMD2
COMMD7
COMMD9
COMP
COPG2
COPS3
COPS5
COQ10A
CORO1C
COX11
COX18
CP
CPA4
CPA5
CPAMD8
CPB1
CPE
CPLX1
CPOX
CPPED1
CPSF4
CPSF7
CPT1B
CPXM2
CRACR2A
CRADD
CRCP
CREB3L1
CREB3L4
CREG1
CRELD1
CREM
CRIPT
CRISPLD2
CRLF1
CRLF3
CRTAC1
CRTC1
CRYAB
CRYGN
CRYZ
CS
CSE1L
CSRP2
CSTF1
CTC1
CTDSPL
CTHRC1
CTNNA1
CTNNAL1
CTNNB1
CTPS2
CTSD
CTSH
CTSO
CTSS
CTTN
CWF19L1
CXCL1
CXCL14
CXCL2
CXCL3
CXCL5
CXCL6
CXCL8
CYB5B
CYB5R2
CYBRD1
CYHR1
CYP11A1
CYP17A1
CYP1A2
CYP24A1
CYP39A1
CYP4V2
CYP4X1
CYP4Z1
CYP7B1
CYRIA
CYRIB
CYS1
CYTH1
CYTL1
DAAM1
DAB2IP
DACT1
DAGLB
DAPK1
DCAF1
DCAF16
DCHS2
DCN
DCUN1D1
DDIT4L
DDR1
DDX1
DDX18
DDX21
DDX3X
DDX3Y
DDX58
DEPDC4
DEPDC7
DEPP1
DEPTOR
DES
DGCR8
DHCR7
DHRS3
DHRS7
DHRS7B
DHX15
DHX38
DHX9
DIABLO
DIAPH2
DIO2
DIO3
DIRAS1
DIS3L
DLG4
DLST
DLX1
DLX2
DLX4
DMD
DMRTA1
DNAAF10
DNAAF5
DNAJA4
DNAJB12
DNAJB13
DNAJC11
DNAJC19
DNAJC24
DNAJC3
DNAJC6
DNASE1L2
DNER
DNM3
DNMT1
DNPEP
DNTTIP1
DOCK1
DOCK11
DOCK5
DOK1
DOK2
DOK5
DOLPP1
DONSON
DOT1L
DPH1
DPH2
DPM1
DPP9
DPY19L1
DPY19L4
DPYD
DPYSL3
DPYSL4
DRAM1
DRG1
DSC2
DSE
DSEL
DSN1
DTL
DTX3L
DTX4
DUSP14
DUSP16
DUSP19
DUSP5
DUSP8
DYNC1I1
DYNC1I2
DYNC2LI1
DYNLRB2
DYRK4
DYSF
DZIP1
E2F2
E2F5
EBP
ECD
ECE1
ECHDC1
ECM2
EDC4
EDEM3
EDN2
EDNRA
EEF1A2
EEF1AKMT3
EEF1E1
EFEMP1
EGFLAM
EHBP1
EHF
EIF1AD
EIF1AY
EIF2A
EIF2B1
EIF2B3
EIF2S1
EIF3CL
EIF3E
EIF4A2
EIF4B
EIF4E3
EIF4G3
ELAPOR2
ELF3
ELK1
ELMO1
ELMO2
ELOVL3
ELOVL6
ELOVL7
EMC2
EMILIN2
EMILIN3
EML1
EML2
EMP1
EN2
ENDOV
ENO2
ENPP4
ENTPD5
EPAS1
EPB41L2
EPDR1
EPGN
EPHB1
EPHX4
EPN2
ERAP2
ERBB4
ERCC6
ERGIC1
ERI1
ERMAP
ERN1
ERO1B
ESCO2
ESD
ESPNL
ESR2
ESYT1
ETFBKMT
ETV6
EVA1C
EVI5
EXOC5
EXOSC3
EXT2
F10
F2RL1
F3
FABP5
FAF1
FAHD2B
FAM107A
FAM107B
FAM120A
FAM120AOS
FAM136A
FAM13A
FAM13C
FAM149A
FAM155A
FAM155B
FAM171A2
FAM171B
FAM172A
FAM180A
FAM181B
FAM189A2
FAM193A
FAM217B
FAM222A
FAM227B
FAM43A
FAM78B
FAM86B1
FANCE
FANK1
FAP
FAR2
FARSB
FAS
FAXC
FAXDC2
FBLN1
FBLN2
FBLN5
FBP1
FBXL4
FBXO16
FBXO2
FBXO27
FCGBP
FCGR2A
FCRLA
FDCSP
FEN1
FGD5
FGF10
FGF14
FGF18
FGF2
FGF7
FGF9
FGL2
FH
FHL1
FICD
FILIP1L
FLG
FLII
FLVCR1
FLVCR2
FMN2
FMOD
FNDC1
FOS
FOSB
FOXC2
FOXF2
FOXK2
FOXO4
FOXO6
FOXP2
FOXP4
FOXS1
FPGT
FRAT1
FRMD3
FRMD6
FRMD7
FRMPD4
FSD2
FSIP1
FTCD
FTSJ3
FUCA2
FUNDC1
FXYD1
FZD3
FZD5
FZD7
FZD8
GAB2
GABARAPL1
GABRB3
GABRE
GALK2
GALNT1
GALNT12
GALNT15
GALNT3
GALNT8
GAREM2
GARS1
GAS1
GAS2
GASK1B
GATA2
GATA6
GATAD1
GBA2
GBE1
GBGT1
GBP2
GBP3
GCA
GCH1
GCK
GDI2
GDPD1
GDPGP1
GEM
GEMIN2
GEMIN8
GFM2
GFPT2
GGT5
GHDC
GINS1
GINS2
GINS3
GINS4
GJA9
GLB1L2
GLB1L3
GLI1
GLI2
GLI3
GLIPR1L2
GLIS1
GLRB
GLRX3
GLUD1
GLUL
GLYAT
GMCL1
GMEB1
GMEB2
GMPR
GMPS
GNA12
GNA14
GNAI1
GNAI3
GNAL
GNG11
GNPDA1
GNPDA2
GNPNAT1
GOLGA7B
GOLGA8M
GOLIM4
GORASP1
GPCPD1
GPM6B
GPR1
GPR107
GPR153
GPR157
GPR161
GPR19
GPR27
GPR68
GPRASP1
GPX3
GRAMD2B
GREB1L
GRIA3
GRIK5
GRIN2D
GRIPAP1
GRK5
GSAP
GSC
GSDMB
GSE1
GSPT1
GSS
GSTA4
GSTM4
GSTM5
GSTO2
GTF2B
GTF2E2
GTF2IRD2B
GTF3C2
GTPBP4
GUCA1B
GUCD1
GUCY1B1
GULP1
GXYLT1
GXYLT2
GYG2
GYS1
HACL1
HADH
HAPLN1
HAPLN4
HAUS2
HBEGF
HCAR1
HCK
HCRTR2
HDAC11
HDAC8
HDHD3
HDLBP
HEBP2
HECTD3
HEG1
HERC3
HEXIM1
HEXIM2
HFE
HIC1
HIPK3
HLA-DOA
HLA-DPB1
HLA-DRA
HLA-DRB1
HLA-DRB5
HLA-F
HLA-G
HLX
HMCES
HMGA2
HMGCL
HMGCLL1
HMOX1
HNF4G
HNMT
HNRNPA1
HNRNPF
HNRNPLL
HNRNPR
HNRNPU
HNRNPUL2
HOXA10
HOXA2
HP
HPD
HPRT1
HPS3
HPS4
HPS5
HPSE
HS3ST1
HS6ST1
HSD11B1
HSDL2
HSF5
HSPA13
HSPA1L
HSPA4L
HSPA8
HSPA9
HSPB2
HSPD1
HTRA3
HVCN1
HYLS1
ICAM1
ICAM2
ICAM5
ID2
IDNK
IDO1
IER3
IFFO2
IFI16
IFI27
IFI44
IFI44L
IFIT2
IFITM1
IFNAR1
IFNAR2
IFNGR1
IFT122
IFT74
IFTAP
IGF1
IGF1R
IGF2
IGFBP7
IGSF10
IGSF9B
IL13RA1
IL15
IL15RA
IL17D
IL17RA
IL17RB
IL17RE
IL18
IL1RAP
IL1RL1
IL20RB
IL26
IL32
IL33
IL34
IL6
IL7
ILF3
ILKAP
IMMP2L
IMPDH1
INHBA
INMT
INPP5D
INPP5K
INSC
INSIG1
INSIG2
INSR
INTS13
INTS3
INTS6
INTS7
IQCK
IQSEC2
IRF2BPL
IRF7
IRS2
IRX1
IRX2
IRX5
ISCA1
ISCA2
ISG15
ITGA10
ITGB5
ITGB7
ITGB8
ITGBL1
ITIH3
ITIH4
ITIH5
ITIH6
ITPK1
ITPKA
ITPR3
ITSN1
IVNS1ABP
JAK3
JAKMIP1
JAKMIP2
JAKMIP3
JCHAIN
JDP2
JMJD6
JMJD7
JOSD1
JPH2
JPT2
JRK
KANK1
KANK4
KANSL1
KANSL1L
KARS1
KAZN
KBTBD3
KCNA4
KCNA6
KCNC3
KCND3
KCNE3
KCNE4
KCNG1
KCNJ8
KCNK1
KCNK2
KCNK9
KCNT2
KCTD15
KCTD19
KCTD5
KDM1A
KDM5C
KDM5D
KHDRBS1
KHNYN
KIAA0825
KIAA0930
KIAA1549
KIAA1755
KIF21A
KIF7
KIFAP3
KLF10
KLF14
KLF15
KLF6
KLF9
KLHDC1
KLHL15
KLHL2
KLHL25
KLHL26
KLHL42
KLHL5
KLHL8
KLKB1
KLRG1
KMT5A
KNDC1
KNSTRN
KPNA1
KPNA3
KPNA5
KPNB1
KREMEN1
KRT4
KRT6B
KSR1
KYAT3
KYNU
L3HYPDH
L3MBTL3
LACC1
LAMB2
LAMB3
LANCL2
LAPTM4B
LAPTM5
LARP4
LARS1
LAT2
LATS2
LAYN
LBP
LCN2
LDLRAD3
LDLRAD4
LEMD3
LEPR
LEPROTL1
LFNG
LGALS3BP
LGR5
LIFR
LIMCH1
LIMD2
LIMK2
LIPJ
LMBRD2
LMCD1
LMNB1
LMO7
LNP1
LNX1
LOC102724488
LOC105373989
LOC107984638
LOC107984832
LOC107985678
LOC112694756
LOC728392
LOXL3
LPAR3
LPAR6
LPCAT2
LPGAT1
LRGUK
LRIG1
LRMDA
LRP11
LRP4
LRRC1
LRRC14
LRRC32
LRRC37A2
LRRC59
LRRC75B
LRRC8E
LRRIQ3
LRRN4
LRRN4CL
LSG1
LSS
LTA4H
LTBP4
LUM
LURAP1
LYN
LYPLAL1
LYRM9
LYSMD2
LYSMD4
LZTR1
LZTS3
M1AP
MACROH2A2
MAD2L1BP
MAF
MAGED4B
MAGEE1
MAGEL2
MAIP1
MAK16
MAN1A1
MAN1C1
MAN2B2
MAOA
MAOB
MAP3K1
MAP3K12
MAP3K14
MAP3K15
MAP3K4
MAP3K5
MAP3K6
MAP4
MAP4K4
MAP6
MAP6D1
MAP7
MAP7D3
MAPK4
MAPK9
MAPRE1
MARCHF3
MARCHF4
MARCKS
MARK2
MARS1
MBD2
MBLAC2
MBP
MCM10
MCM3
MCM4
MCM5
MCM6
MCMBP
MCOLN2
MCTP2
MCTS1
MDFIC
MDH1
ME3
MED22
MED26
MED27
MED28
MEF2A
MEGF8
MEI1
MEIS1
MEIS2
MELTF
MEST
MET
METRNL
METTL1
METTL2A
METTL2B
METTL9
MEX3A
MEX3B
MFAP3L
MFAP4
MFSD2A
MGST1
MGST2
MIA2
MIA3
MICB
MID1
MIPOL1
MIS18A
MKX
MLLT11
MLLT3
MMP17
MMP24-AS1-EDEM2
MMP28
MMS19
MN1
MNAT1
MORC2
MORN4
MPDU1
MPDZ
MPO
MPPED2
MPV17L
MPZL1
MRGPRX3
MRI1
MRM1
MROH1
MROH9
MRPL1
MRPL11
MRPL13
MRPL39
MRPL44
MRPL47
MRPS10
MRTFA
MS4A4E
MSC
MSH2
MST1R
MSTO1
MT1A
MT1E
MT1F
MT1G
MT1H
MT1M
MT1X
MT2A
MT3
MTA2
MTARC2
MTFMT
MTHFD1
MTHFD1L
MTHFD2
MTMR1
MTURN
MTX3
MUC20
MUSK
MVK
MYCBP2
MYH14
MYLK3
MYO19
MYO9B
MYOM1
MYOZ3
MYRF
N4BP3
N6AMT1
NAA16
NAA80
NAB1
NADK2
NALCN
NAMPT
NAP1L2
NAPRT
NARS2
NAT2
NATD1
NBPF14
NCAM2
NCAPD3
NCK1
NCOA3
NCOA7
NDFIP2
NDNF
NDRG3
NDRG4
NDUFAF5
NEGR1
NEK10
NEK5
NEK7
NES
NET1
NEU3
NFATC1
NFIB
NFKBIA
NFKBIZ
NFRKB
NFYB
NGEF
NGRN
NIP7
NIPA2
NIPAL1
NKX2-5
NKX3-1
NKX3-2
NLGN1
NLGN4Y
NLRP10
NME9
NMI
NNMT
NOD2
NOG
NOM1
NOP9
NOS2
NOX4
NOXO1
NPAS3
NPEPPS
NPHP4
NPIPA1
NPIPA5
NPL
NPR2
NPTX2
NR2F1
NR4A2
NRAS
NRK
NRN1
NRP2
NRXN2
NSMCE4A
NSUN3
NT5DC1
NTF3
NTN4
NTNG1
NUBPL
NUCKS1
NUDT10
NUDT17
NUDT2
NUDT3
NUDT6
NUDT9
NUMA1
NUMB
NUP188
NUP42
NUP50
NUP54
NUP88
NWD1
NXF3
NXPE2
NXPE3
NXPH2
NXPH3
NXT2
OAS1
OAS2
OASL
ODF3B
ODR4
OFD1
OGDH
OGDHL
OGFOD2
OLA1
OLFML1
OLFML2A
OLFML2B
OLR1
OPA3
OPN3
ORC1
ORC4
ORC6
OSBPL10
OSBPL1A
OSBPL5
OSCP1
OSR2
OSTM1
OTOF
OTOGL
OTUD1
OTUD7A
OTX1
P2RY2
P4HA3
P4HTM
PABPC4L
PACC1
PACSIN3
PAG1
PAGR1
PAICS
PAIP1
PAK1
PAK1IP1
PALD1
PALLD
PAPLN
PAPPA
PAPPA2
PAPSS1
PAPSS2
PAQR3
PARP1
PARP3
PARP8
PARVG
PATZ1
PAX9
PAXIP1
PBX3
PC
PCBP3
PCDH17
PCDH20
PCDHA12
PCDHB10
PCDHB11
PCDHB14
PCDHB15
PCDHB16
PCDHB2
PCDHB3
PCDHB4
PCDHB5
PCDHB6
PCDHB7
PCDHB8
PCDHB9
PCDHGA2
PCDHGA5
PCDHGB1
PCDHGB3
PCDHGB6
PCDHGC5
PCED1B
PCK1
PCLO
PCMTD1
PCSK5
PCSK9
PCTP
PDCD1LG2
PDCD2L
PDE11A
PDE1B
PDE4D
PDE7A
PDGFA
PDIA5
PDK3
PDLIM3
PDLIM4
PDSS1
PDXK
PDZD2
PDZK1IP1
PDZRN4
PEAR1
PEG3
PERP
PEX11A
PEX12
PEX2
PEX3
PEX5
PEX7
PFKP
PGAM5
PGAP1
PGAP4
PGBD5
PGGT1B
PGM1
PGM3
PGPEP1
PGR
PHETA1
PHF10
PHF14
PHF20
PHF6
PHKG2
PHLDB3
PHOSPHO1
PHYHD1
PHYHIP
PI4K2B
PIANP
PIAS2
PIAS3
PID1
PIDD1
PIFO
PIGB
PIGBOS1
PIGF
PIGG
PIGP
PIGV
PIGZ
PIH1D2
PIK3AP1
PIK3IP1
PIK3R1
PILRA
PINK1
PINLYP
PIP4K2A
PIP4K2C
PIP5K1B
PIR
PISD
PITPNM1
PITPNM2
PKD1
PKD2
PKDCC
PKNOX1
PKP4
PLA2G2A
PLAAT5
PLAC8
PLAG1
PLBD1
PLCB1
PLCB4
PLCD1
PLCL1
PLCL2
PLD1
PLD2
PLEKHA1
PLEKHA2
PLEKHA3
PLEKHA7
PLEKHB1
PLEKHB2
PLEKHH2
PLEKHO2
PLEKHS1
PLK2
PLOD2
PLPP1
PLPP2
PLPP6
PLRG1
PLS3
PLSCR1
PLSCR4
PLXDC2
PLXNA3
PLXNA4
PLXNB1
PMAIP1
PMEPA1
PNP
PNPLA4
PNPLA6
PNRC2
PODN
PODNL1
PODXL2
POFUT2
POGLUT1
POLA1
POLA2
POLD1
POLE3
POLG
POLH
POLR2D
POLR3C
POLR3F
POM121
POMT1
PON3
POU2F3
POU5F1
PPFIA4
PPIL6
PPM1A
PPM1J
PPP1CC
PPP1R10
PPP1R1B
PPP1R26
PPP1R3C
PPP1R3F
PPP2CA
PPP3R1
PPP4R4
PPRC1
PPTC7
PRELID2
PRELID3B
PRELP
PREX1
PRG4
PRIM1
PRKAB2
PRKACB
PRKCH
PRKG1
PRKG2
PROS1
PROSER3
PRPF18
PRPF4
PRPS1
PRR3
PRR4
PRR5
PRR9
PRRC2B
PRRG1
PRSS16
PRSS23
PRX
PSD4
PSMC1
PSMD2
PSMD6
PSME3
PSORS1C1
PSPH
PSTPIP1
PTCHD4
PTDSS2
PTER
PTGDS
PTGER3
PTGES
PTGFR
PTGIS
PTGR2
PTGS2
PTH1R
PTHLH
PTP4A1
PTPN12
PTPN20
PTPN22
PTPN9
PTPRD
PTPRE
PTPRJ
PTX3
PUDP
PVR
PWP1
PXMP4
PXN
PYGB
PYGL
QPCT
QRICH1
QTRT2
RAB11A
RAB11FIP2
RAB11FIP5
RAB23
RAB28
RAB30
RAB36
RAB3IP
RAB42
RABGEF1
RAD1
RAD54L
RAET1G
RAET1L
RALA
RAP1B
RAP1GAP2
RAPGEF3
RAPGEFL1
RARB
RARRES1
RARRES2
RARS2
RASAL2
RASGEF1A
RASGRF2
RASL11A
RASSF4
RASSF5
RASSF8
RAVER1
RAVER2
RBBP4
RBBP9
RBKS
RBM11
RBM12
RBM15B
RBM18
RBM24
RBM4
RBM44
RBMS1
RBMS2
RBP4
RCBTB2
RCC1
RCC2
RCCD1
RCOR1
RCSD1
RDH10
RDH5
RECQL5
REEP2
RELB
RETREG3
RETSAT
RFC3
RGL1
RGMA
RGN
RGPD4
RGS2
RGS20
RGS22
RHBDL2
RHEBL1
RHOBTB2
RILP
RIMBP2
RIMKLB
RINT1
RIOK1
RIPOR2
RMDN1
RMDN2
RMI2
RMND1
RMND5A
RNF103
RNF112
RNF130
RNF135
RNF149
RNF152
RNF157
RNF170
RNF175
RNF2
RNF207
RNF215
RNF4
RNF44
RNLS
RP2
RPA2
RPF2
RPH3AL
RPL26L1
RPL7L1
RPP30
RPS4X
RPS4Y1
RPUSD2
RRAD
RRAS2
RRM1
RRM2
RRP12
RRP1B
RRP8
RSAD2
RSPH4A
RSPO1
RSRC1
RSU1
RTKN
RTL5
RTL6
RUBCN
RUNX1
RUSC2
S100A3
S100B
S1PR1
SAA1
SAA2
SAE1
SAMD4A
SAMD5
SAMHD1
SARM1
SART3
SATB1
SATB2
SAXO2
SC5D
SCAF4
SCARA5
SCARB1
SCGB3A2
SCN2B
SCN4B
SCN9A
SCO1
SCPEP1
SCUBE2
SCX
SDC1
SDCBP
SDHAF4
SEC11A
SEC14L6
SEC22B
SEC24C
SEC63
SELL
SELP
SEMA3C
SEMA3D
SEMA4C
SERGEF
SERINC1
SERPINB2
SERPINB4
SERPINB7
SERPINB8
SERPING1
SERPINI1
SETD3
SETD5
SF3A1
SFMBT2
SFRP2
SFRP4
SFTPD
SFXN2
SFXN3
SFXN5
SGCA
SGCB
SGCD
SGIP1
SGTA
SH3BGRL2
SH3RF2
SHC1
SHF
SHISA3
SHISA9
SHISAL1
SHLD1
SHOX2
SHROOM2
SIAH1
SIDT2
SIK3
SIM1
SIN3A
SIRPA
SIRT1
SIRT3
SIX1
SIX4
SKAP2
SKI
SKP2
SLAIN1
SLAMF9
SLC12A4
SLC13A4
SLC15A3
SLC16A11
SLC16A13
SLC16A14
SLC19A1
SLC19A2
SLC19A3
SLC20A1
SLC22A18
SLC22A2
SLC22A23
SLC22A4
SLC22A5
SLC23A2
SLC25A10
[truncated: 533 more rows]
