# Supplementary material for: IL-6 signaling is required for the development and regeneration of ear cartilage in microtia
Source: Front Cell Dev Biol. 2025 Jul 30;13:1625058. doi: 10.3389/fcell.2025.1625058 (PMC12343669; doi:10.3389/fcell.2025.1625058)
Supplement: Supplementary file 1 [file DataSheet1.zip › table/table3.xlsx]

## Sheet: interGenes
Table 3 The list of key genes
DDX3Y
RPS4Y1
KDM5D
NLGN4Y
EIF1AY
UTY
ZFY
SFRP2
CCL20
CXCL6
CXCL8
ICAM1
GPM6B
C4BPA
NPTX2
CYP24A1
MT1E
IL1RL1
FNDC1
HLA-DRB1
SOD2
SAA2
BMP4
ITGA10
SLC39A8
GPX3
STEAP4
MT1X
CD55
MT1G
INSC
DIO2
VTN
TC2N
COL12A1
MAOB
IGF2
NRP2
CDCP1
WFDC3
DCN
SLAMF9
PEG3
CD40
COMP
FBLN5
IFITM1
FOXP2
SLC4A4
EPDR1
HMGA2
SHOX2
CALCB
THBS1
FGD5
PRG4
LCN2
ADAM12
MFAP4
PROS1
ITGBL1
FGF9
PTGIS
CMKLR1
NGEF
AKR1B10
MAN1A1
TNS3
CXCL1
STON1
PPP1R1B
IL26
SNCA
CRYAB
AMPH
PPP1R3C
SPDL1
IGFBP7
PERP
TMTC2
HLA-DRB5
NTF3
NES
NDNF
LBP
IL33
ZEB2
PLSCR4
TIMP3
DLX4
INSIG1
ASIC1
NEK10
HSD11B1
SIX1
COL5A2
LUM
PTGER3
CRLF1
SPINK6
NXPH2
CCND2
SLC7A2
CCDC144A
HMOX1
CDON
CYP4X1
KNSTRN
LRRC32
TRIM9
SLC30A1
AIF1L
CILP2
TPPP3
STAMBPL1
SUSD2
GEMIN8
OTOGL
FLG
PRR9
PRELP
FOS
GGT5
ARFGEF3
XRRA1
P4HA3
SLC7A11
PDZD2
NTNG1
SCN2B
SIM1
VMO1
TGFB3
EVA1C
OAS1
ASPN
HNMT
RDH5
FAR2
RRM2
SAA1
NR2F1
IL32
HP
CGNL1
XG
MT1M
DNAJC6
OLFML2A
FGF18
DIRAS1
F2RL1
GABARAPL1
VWDE
ADGRL1
OLR1
SH3RF2
GALNT15
MEST
C4B
LMNB1
LNX1
ATF3
DUSP5
SYBU
RBP4
SMIM41
PCDHB7
SYT12
MT1F
CD200
VEGFC
CACHD1
PNPLA4
CBLN1
NPIPA5
CYP7B1
CDH19
F3
FGF14
HPD
FOXF2
FGL2
ANGPTL2
TFF3
MAPK4
PIK3IP1
IGSF10
TSPAN18
ADAMTS2
KCNA6
IMPDH1
SULF1
SYNM
CRISPLD2
PCDHGA2
IL1RAP
ARHGEF37
PDLIM4
MTHFD2
FGF7
MT1H
GRIA3
CYTL1
OGDHL
BTBD11
LGR5
NRXN2
RARRES2
TMEM100
TPRG1
PIGP
RELB
RASSF4
PTGS2
SYN2
CCN5
CACNA2D2
SLC4A8
FMOD
ESPNL
ALX4
CD1D
RAET1G
BARX1
DDX58
FGF2
FSIP1
GLB1L2
SNX10
SLC3A2
FMN2
TGM5
RBM11
APBA2
TSKU
PLAG1
ACOX3
SKAP2
SERPINB4
TMEM59L
HLA-F
SCARB1
NAMPT
DNER
IL17RB
MAP3K14
PCDHB8
HLA-DOA
HTRA3
CLDN11
GATA6
ITIH5
PLAC8
ADGRV1
KNDC1
PDLIM3
SLCO4A1
TTC39C
IFI44L
SPRY4
PSD4
POU2F3
MRGPRX3
JAKMIP1
COL4A3
OPN3
IRX2
TGFBR1
MDFIC
DACT1
NXPH3
STARD8
KLF14
IL6
KSR1
TNFSF9
SFMBT2
MT2A
CRTAC1
CHI3L2
SLC2A13
CCN2
PLA2G2A
VPS13D
PTGES
PMEPA1
BIRC3
PTHLH
RCSD1
VXN
IRX5
SATB2
PLXNA4
TYW1B
NLRP10
EBP
PODNL1
PAPPA2
MYOM1
GRK5
CATSPERB
CAMK2N1
PAX9
PTPN20
PDZRN4
CLIC6
FZD5
MMP17
TMEM132E
WFIKKN2
PCDHB9
ADGRD1
SLC6A14
SCGB3A2
PDE1B
SCX
IL15
CD38
RASGEF1A
PODXL2
S100A3
TESC
ABHD5
VTCN1
SMIM43
MCTP2
HS3ST1
SEMA3D
PCDHGA5
LPCAT2
DCHS2
CXCL5
CCL11
SLC22A2
CFB
AZGP1
TMEM51
SCN9A
CDO1
PGR
RASGRF2
SEMA3C
FRMPD4
GSTM5
PHOSPHO1
TNFRSF11B
BMP5
PCDHB5
C10orf105
CP
RAPGEF3
ERBB4
TFPI2
SLC6A15
MPPED2
PCDHA12
THBD
TNFRSF19
B3GALT2
TIMP4
PCDHB16
CA8
CLDN1
ABCC8
NLGN1
COL4A4
GSC
CCNO
TLCD2
CXCL14
CHRD
ICAM2
C4A
UNC5C
BPIFB1
DDR1
IGSF9B
SCARA5
ACADL
GCH1
ZNF718
SHISA9
SLC22A4
STAB1
M1AP
ABCA8
CXCL2
STAT4
MELTF
IER3
CALHM5
INHBA
SELP
FAM107A
CCDC173
CES1
HMGCLL1
CYP1A2
ABCA6
ANKRD1
TMEM179
RGMA
SFRP4
KCNG1
EPHX4
GLIPR1L2
NOG
RPH3AL
CD99-2
SHISAL1
CCL5
NOS2
ITIH6
KYNU
COLQ
SRRM3
PCDH20
FAM107B
NOX4
TF
DTX4
BST1
KLF15
GNAL
GOLGA7B
CPB1
DPYSL3
KCND3
PDZK1IP1
WFDC2
NEGR1
ADAMTS6
GALNT8
CES3
ITIH4
NAT2
PAPPA
CTSS
SLC16A14
TEK
FCGBP
SHISA3
PDE11A
TSPAN12
RGS2
IGF1
LFNG
WDR86
ACKR3
AKAP6
NWD1
JAKMIP2
ALDH3A1
PTPRD
CNTN1
KRT6B
KCNA4
NRK
MROH9
SGCA
PLPP2
LIMD2
STARD4
CXCL3
ACE
HCRTR2
PTCHD4
PILRA
ELOVL7
ACTBL2
PGBD5
C2orf88
ICAM5
KCNJ8
MMP28
F10
PIANP
RRAD
LPAR3
PMAIP1
PCDHB15
TM6SF2
CCDC13
SERPINB7
RSAD2
SCUBE2
ARHGAP25
PRSS16
GCK
GATA2
NALCN
JCHAIN
SPINK13
SLIT2
VAV3
ADAM22
BEND5
CACNA2D4
RARB
NCAM2
TFAP2A
SPATA17
ITGB8
PLBD1
OASL
NXF3
ADGRB3
HVCN1
IL34
PCDHB6
DSC2
CHADL
RAET1L
RNF175
FDCSP
PABPC4L
AK7
CCDC184
FRMD3
CARNS1
NAPRT
IL15RA
CD24
CYP17A1
PTH1R
USP43
N4BP3
SLCO1C1
SERPINB2
EIF3CL
CRYGN
EDN2
ELF3
PPP4R4
PDE4D
UBXN10
C10orf90
ACTC1
TDRD12
CCDC68
ASCL2
SELL
COLEC10
COL15A1
POU5F1
PLEKHA7
LOC102724488
MYLK3
SPINK5
VIPR1
CAVIN2
SEC14L6
HLA-DRA
SLC6A11
PTGDS
RSPO1
PHYHIP
GABRB3
HLA-G
FBXO27
TSPOAP1
GYG2
MT1A
SLCO2A1
TULP2
IL18
JPH2
TBX19
IFIT2
SAMD5
CPA5
SOWAHA
PCDHB11
VAX2
DES
GLYAT
NOD2
EMILIN2
RHEBL1
MYOZ3
TMEM255A
ANGPTL1
FBXO16
TPPP
GLB1L3
ACTG2
CNGA3
PIK3AP1
FAM13C
KCNK9
ZMAT1
BACH2
NXPE2
SGIP1
LRP4
ADCY1
ELMO1
CAPN8
GAS2
C4BPB
PON3
FGF10
KCNE3
SPSB4
CD14
SLITRK4
PIP5K1B
MEI1
TLE6
ERAP2
CNGB1
MT3
C19orf18
GUCA1B
SLC35F3
WFDC10B
AGTR1
HNF4G
C5orf49
IL17RE
