# Supplementary material for: IL-6 signaling is required for the development and regeneration of ear cartilage in microtia
Source: Front Cell Dev Biol. 2025 Jul 30;13:1625058. doi: 10.3389/fcell.2025.1625058 (PMC12343669; doi:10.3389/fcell.2025.1625058)
Supplement: Supplementary file 1 [file DataSheet1.zip › table/table4.xlsx]

## Sheet: string_interactions_short
Table 4 PPI network based on the 621 key genes
#node1	node2	node1_string_id	node2_string_id	neighborhood_on_chromosome	gene_fusion	phylogenetic_cooccurrence	homology	coexpression	experimentally_determined_interaction	database_annotated	automated_textmining	combined_score
ABCC8	GCK	9606.ENSP00000494321	9606.ENSP00000223366	0	0.004	0	0	0.117	0.054	0	0.944	0.949
ABCC8	RAPGEF3	9606.ENSP00000494321	9606.ENSP00000395708	0	0	0	0	0.067	0	0.75	0.348	0.834
ABCC8	KCNJ8	9606.ENSP00000494321	9606.ENSP00000499300	0	0.009	0	0	0.137	0.602	0.7	0.998	0.999
ABHD5	PNPLA4	9606.ENSP00000495778	9606.ENSP00000370430	0	0	0	0	0.049	0.291	0	0.76	0.824
ACADL	ACOX3	9606.ENSP00000233710	9606.ENSP00000348775	0	0	0	0	0	0	0.9	0.628	0.961
ACE	IL6	9606.ENSP00000290866	9606.ENSP00000385675	0	0	0	0	0	0	0	0.776	0.776
ACE	AGTR1	9606.ENSP00000290866	9606.ENSP00000398832	0	0	0	0	0.042	0	0	0.974	0.974
ACTC1	ACTG2	9606.ENSP00000290378	9606.ENSP00000386857	0	0	0.047	0.987	0.219	0.8	0.54	0.252	0.939
ADAM12	PAPPA	9606.ENSP00000357668	9606.ENSP00000330658	0	0	0	0	0.149	0	0	0.664	0.702
ADAMTS2	FBLN5	9606.ENSP00000251582	9606.ENSP00000345008	0	0	0	0	0.085	0	0	0.779	0.789
ADAMTS2	COL5A2	9606.ENSP00000251582	9606.ENSP00000364000	0	0	0	0	0.211	0.109	0.4	0.575	0.797
ADCY1	PDE1B	9606.ENSP00000297323	9606.ENSP00000243052	0	0	0	0	0.042	0	0.65	0.233	0.72
ADCY1	PDE11A	9606.ENSP00000297323	9606.ENSP00000286063	0	0	0	0	0.055	0.126	0.67	0.354	0.801
ADCY1	PDE4D	9606.ENSP00000297323	9606.ENSP00000345502	0	0	0	0	0.055	0.126	0.67	0.29	0.781
ADCY1	GCH1	9606.ENSP00000297323	9606.ENSP00000477796	0	0	0	0	0	0	0.8	0	0.8
ADCY1	GNAL	9606.ENSP00000297323	9606.ENSP00000334051	0	0	0	0	0.079	0.258	0.9	0.277	0.944
ADCY1	RAPGEF3	9606.ENSP00000297323	9606.ENSP00000395708	0	0	0	0	0.059	0	0.9	0.593	0.958
ADGRB3	ELMO1	9606.ENSP00000359630	9606.ENSP00000312185	0	0	0	0	0.063	0.251	0	0.633	0.721
ADGRL1	UNC5C	9606.ENSP00000340688	9606.ENSP00000406022	0	0	0	0	0.097	0.967	0	0.204	0.974
ADGRV1	SLC4A8	9606.ENSP00000384582	9606.ENSP00000405812	0	0	0	0	0.057	0	0	0.737	0.741
AGTR1	CXCL8	9606.ENSP00000398832	9606.ENSP00000306512	0	0	0	0	0	0	0.65	0.404	0.782
AGTR1	EDN2	9606.ENSP00000398832	9606.ENSP00000361668	0	0	0	0	0	0	0.5	0.432	0.704
AGTR1	GRK5	9606.ENSP00000398832	9606.ENSP00000376609	0	0	0	0	0.043	0.333	0.5	0.278	0.739
AK7	RRM2	9606.ENSP00000267584	9606.ENSP00000353770	0	0	0	0	0	0	0.739	0.073	0.748
AKAP6	PDE4D	9606.ENSP00000280979	9606.ENSP00000345502	0	0	0	0	0.047	0.292	0	0.925	0.944
AKAP6	RAPGEF3	9606.ENSP00000280979	9606.ENSP00000395708	0	0	0	0	0.042	0.095	0	0.965	0.967
AKR1B10	GCK	9606.ENSP00000352584	9606.ENSP00000223366	0	0.026	0	0	0.095	0	0.8	0.123	0.827
AKR1B10	ALDH3A1	9606.ENSP00000352584	9606.ENSP00000411821	0	0	0	0	0.336	0.045	0.137	0.544	0.717
ALDH3A1	MAOB	9606.ENSP00000411821	9606.ENSP00000367309	0.042	0	0	0	0.057	0	0.918	0.428	0.952
ALDH3A1	CARNS1	9606.ENSP00000411821	9606.ENSP00000389009	0.042	0	0	0	0	0	0.9	0.084	0.904
AMPH	DNER	9606.ENSP00000348602	9606.ENSP00000345229	0	0	0	0	0.137	0.091	0	0.755	0.791
AMPH	SGIP1	9606.ENSP00000348602	9606.ENSP00000360076	0	0	0	0	0.109	0.331	0	0.691	0.8
ANGPTL1	TEK	9606.ENSP00000234816	9606.ENSP00000369375	0	0	0	0	0.092	0.115	0	0.846	0.866
ANGPTL2	TEK	9606.ENSP00000362524	9606.ENSP00000369375	0	0	0	0	0.146	0.115	0	0.841	0.87
ANKRD1	CCN2	9606.ENSP00000360762	9606.ENSP00000356954	0	0	0	0	0.173	0	0	0.733	0.77
ASCL2	LGR5	9606.ENSP00000332293	9606.ENSP00000266674	0	0	0	0	0.042	0	0	0.781	0.781
ASCL2	IGF2	9606.ENSP00000332293	9606.ENSP00000391826	0	0	0	0	0.048	0	0	0.738	0.739
ATF3	FOS	9606.ENSP00000344352	9606.ENSP00000306245	0	0	0	0.757	0.47	0.353	0	0.984	0.994
ATF3	IL6	9606.ENSP00000344352	9606.ENSP00000385675	0	0	0	0	0.233	0	0	0.724	0.779
AZGP1	RBP4	9606.ENSP00000292401	9606.ENSP00000360522	0	0	0	0	0.151	0	0	0.713	0.746
AZGP1	HP	9606.ENSP00000292401	9606.ENSP00000348170	0	0	0	0	0.22	0	0	0.732	0.782
BARX1	BMP4	9606.ENSP00000253968	9606.ENSP00000245451	0	0	0	0	0.043	0	0	0.74	0.74
BARX1	SFRP2	9606.ENSP00000253968	9606.ENSP00000274063	0	0	0	0	0.194	0.088	0	0.663	0.731
BIRC3	RELB	9606.ENSP00000263464	9606.ENSP00000221452	0	0	0	0	0.338	0.071	0	0.576	0.717
BIRC3	CTSS	9606.ENSP00000263464	9606.ENSP00000357981	0	0	0	0	0.172	0	0.65	0.189	0.744
BIRC3	MAP3K14	9606.ENSP00000263464	9606.ENSP00000482657	0	0	0	0	0.133	0.071	0.5	0.445	0.746
BIRC3	NOD2	9606.ENSP00000263464	9606.ENSP00000300589	0	0	0	0	0.086	0.292	0.4	0.603	0.825
BIRC3	CD40	9606.ENSP00000263464	9606.ENSP00000361359	0	0	0	0	0.192	0.094	0.5	0.795	0.914
BMP4	CHRD	9606.ENSP00000245451	9606.ENSP00000204604	0	0	0	0	0	0.474	0.9	0.991	0.999
BMP4	CCN2	9606.ENSP00000245451	9606.ENSP00000356954	0	0	0	0	0.111	0	0	0.688	0.711
BMP4	FGF7	9606.ENSP00000245451	9606.ENSP00000267843	0	0	0	0	0.051	0	0	0.715	0.718
BMP4	POU5F1	9606.ENSP00000245451	9606.ENSP00000259915	0	0	0	0	0.061	0.043	0	0.736	0.742
BMP4	PAX9	9606.ENSP00000245451	9606.ENSP00000355245	0	0	0	0	0.042	0	0	0.778	0.779
BMP4	TGFBR1	9606.ENSP00000245451	9606.ENSP00000447297	0	0	0	0	0.053	0.457	0	0.626	0.791
BMP4	FGF9	9606.ENSP00000245451	9606.ENSP00000371790	0	0	0	0	0.066	0	0	0.813	0.818
BMP4	FGF18	9606.ENSP00000245451	9606.ENSP00000274625	0	0	0	0	0.093	0	0	0.824	0.833
BMP4	FGF2	9606.ENSP00000245451	9606.ENSP00000264498	0	0	0	0	0.063	0	0	0.87	0.873
BMP4	FGF10	9606.ENSP00000245451	9606.ENSP00000264664	0	0	0	0	0.051	0	0	0.883	0.885
BMP4	NOG	9606.ENSP00000245451	9606.ENSP00000328181	0	0	0	0	0.042	0	0.9	0.993	0.999
BMP5	CHRD	9606.ENSP00000359866	9606.ENSP00000204604	0	0	0	0	0	0.179	0.9	0.776	0.98
BMP5	NOG	9606.ENSP00000359866	9606.ENSP00000328181	0	0	0	0	0	0	0.9	0.864	0.985
BST1	NAMPT	9606.ENSP00000265016	9606.ENSP00000222553	0	0	0	0	0.074	0	0.9	0.609	0.96
BST1	CD38	9606.ENSP00000265016	9606.ENSP00000226279	0	0	0.109	0.85	0.042	0	0.9	0.174	0.92
C4A	VTN	9606.ENSP00000396688	9606.ENSP00000226218	0	0	0	0	0.166	0	0	0.78	0.808
C4A	C4BPB	9606.ENSP00000396688	9606.ENSP00000243611	0	0	0	0	0.067	0	0.9	0.96	0.995
C4A	HP	9606.ENSP00000396688	9606.ENSP00000348170	0	0	0	0	0.188	0.123	0	0.764	0.817
C4A	HLA-DRB1	9606.ENSP00000396688	9606.ENSP00000353099	0	0	0	0	0.069	0	0	0.754	0.761
C4A	CD55	9606.ENSP00000396688	9606.ENSP00000356030	0	0	0	0	0.098	0	0.7	0.985	0.995
C4A	C4BPA	9606.ENSP00000396688	9606.ENSP00000356037	0	0	0	0	0.131	0	0.9	0.984	0.998
C4A	PROS1	9606.ENSP00000396688	9606.ENSP00000377783	0	0	0	0	0.067	0	0	0.945	0.946
C4A	CFB	9606.ENSP00000396688	9606.ENSP00000416561	0	0	0	0	0.232	0.126	0.54	0.916	0.97
C4A	C4B	9606.ENSP00000396688	9606.ENSP00000415941	0	0	0.046	0.988	0.819	0.623	0.9	0.982	0.999
C4B	VTN	9606.ENSP00000415941	9606.ENSP00000226218	0	0	0	0	0.146	0	0	0.701	0.733
C4B	C4BPB	9606.ENSP00000415941	9606.ENSP00000243611	0	0	0	0	0.067	0	0.9	0.953	0.995
C4B	CD55	9606.ENSP00000415941	9606.ENSP00000356030	0	0	0	0	0.098	0	0.7	0.974	0.992
C4B	C4BPA	9606.ENSP00000415941	9606.ENSP00000356037	0	0	0	0	0.126	0	0.9	0.986	0.998
C4B	PROS1	9606.ENSP00000415941	9606.ENSP00000377783	0	0	0	0	0.06	0	0	0.953	0.953
C4B	CFB	9606.ENSP00000415941	9606.ENSP00000416561	0	0	0	0	0.196	0.126	0.54	0.858	0.948
C4BPA	C4BPB	9606.ENSP00000356037	9606.ENSP00000243611	0	0.201	0.147	0.639	0.232	0	0.9	0.657	0.978
C4BPA	PROS1	9606.ENSP00000356037	9606.ENSP00000377783	0	0	0	0	0.047	0	0.5	0.617	0.801
C4BPB	PROS1	9606.ENSP00000243611	9606.ENSP00000377783	0	0	0	0	0.047	0.61	0.5	0.404	0.874
C5orf49	CCDC173	9606.ENSP00000382708	9606.ENSP00000391504	0	0	0	0	0.259	0.8	0	0	0.845
CA8	CYP24A1	9606.ENSP00000314407	9606.ENSP00000216862	0	0	0	0	0.087	0	0	0.87	0.876
CACNA2D4	CATSPERB	9606.ENSP00000372169	9606.ENSP00000256343	0	0	0	0	0.086	0	0.72	0.087	0.745
CBLN1	NRXN2	9606.ENSP00000219197	9606.ENSP00000265459	0	0	0	0	0.195	0.097	0	0.987	0.989
CCL11	CXCL6	9606.ENSP00000302234	9606.ENSP00000226317	0	0	0	0	0.123	0.994	0	0.459	0.996
CCL11	FGF2	9606.ENSP00000302234	9606.ENSP00000264498	0	0	0	0	0.07	0	0	0.968	0.968
CCL11	CXCL3	9606.ENSP00000302234	9606.ENSP00000296026	0	0	0	0	0.084	0.994	0	0.417	0.996
CCL11	CXCL5	9606.ENSP00000302234	9606.ENSP00000296027	0	0	0	0	0.091	0.994	0	0.777	0.998
CCL11	IL15	9606.ENSP00000302234	9606.ENSP00000296545	0	0	0	0	0.104	0	0	0.792	0.806
CCL11	IL6	9606.ENSP00000302234	9606.ENSP00000385675	0	0	0	0	0.104	0	0	0.801	0.814
CCL11	IL33	9606.ENSP00000302234	9606.ENSP00000370842	0	0	0	0	0.063	0	0	0.841	0.844
CCL11	CXCL8	9606.ENSP00000302234	9606.ENSP00000306512	0	0	0	0	0.195	0	0	0.915	0.929
CCL11	CCL5	9606.ENSP00000302234	9606.ENSP00000474412	0	0	0.095	0.875	0.1	0.994	0	0.182	0.995
CCL11	CXCL14	9606.ENSP00000302234	9606.ENSP00000337065	0	0	0	0	0.063	0.994	0	0.568	0.997
CCL11	CXCL2	9606.ENSP00000302234	9606.ENSP00000427279	0	0	0	0	0.074	0.994	0	0.563	0.997
CCL11	CXCL1	9606.ENSP00000302234	9606.ENSP00000379110	0	0	0	0	0.087	0.994	0	0.93	0.999
CCL20	CXCL6	9606.ENSP00000351671	9606.ENSP00000226317	0	0	0	0	0.21	0	0.5	0.62	0.836
CCL20	IL18	9606.ENSP00000351671	9606.ENSP00000280357	0	0	0	0	0.044	0	0.4	0.603	0.752
CCL20	CXCL3	9606.ENSP00000351671	9606.ENSP00000296026	0	0	0	0	0.546	0	0.5	0.802	0.951
CCL20	CXCL5	9606.ENSP00000351671	9606.ENSP00000296027	0	0	0	0	0.182	0.994	0.5	0.728	0.999
CCL20	CXCL8	9606.ENSP00000351671	9606.ENSP00000306512	0	0	0	0	0.485	0	0.5	0.791	0.941
CCL20	IL6	9606.ENSP00000351671	9606.ENSP00000385675	0	0	0	0	0.332	0	0.4	0.852	0.935
CCL20	CXCL2	9606.ENSP00000351671	9606.ENSP00000427279	0	0	0	0	0.44	0	0.5	0.842	0.951
CCL20	CXCL1	9606.ENSP00000351671	9606.ENSP00000379110	0	0	0	0	0.521	0	0.5	0.929	0.981
CCL20	CCL5	9606.ENSP00000351671	9606.ENSP00000474412	0	0	0	0	0.087	0.994	0.5	0.892	0.999
CCL5	CXCL6	9606.ENSP00000474412	9606.ENSP00000226317	0	0	0	0	0.08	0.994	0.5	0.724	0.999
CCL5	SELP	9606.ENSP00000474412	9606.ENSP00000263686	0	0	0	0	0.111	0	0	0.757	0.775
CCL5	ICAM1	9606.ENSP00000474412	9606.ENSP00000264832	0	0	0	0	0.133	0	0	0.784	0.805
CCL5	ITIH4	9606.ENSP00000474412	9606.ENSP00000266041	0	0	0	0	0.053	0	0	0.825	0.827
CCL5	IL18	9606.ENSP00000474412	9606.ENSP00000280357	0	0	0	0	0.054	0	0.4	0.769	0.858
CCL5	CXCL3	9606.ENSP00000474412	9606.ENSP00000296026	0	0	0	0	0.092	0	0.5	0.618	0.811
CCL5	CXCL5	9606.ENSP00000474412	9606.ENSP00000296027	0	0	0	0	0.083	0	0.5	0.848	0.924
CCL5	IL15	9606.ENSP00000474412	9606.ENSP00000296545	0	0	0	0	0.137	0	0	0.791	0.812
CCL5	CXCL8	9606.ENSP00000474412	9606.ENSP00000306512	0	0	0	0	0.217	0.292	0.5	0.937	0.98
CCL5	CXCL14	9606.ENSP00000474412	9606.ENSP00000337065	0	0	0	0	0.049	0.994	0	0.476	0.996
CCL5	PTGS2	9606.ENSP00000474412	9606.ENSP00000356438	0	0	0	0	0.097	0	0	0.812	0.823
CCL5	DDX58	9606.ENSP00000474412	9606.ENSP00000369213	0	0	0	0	0.127	0	0	0.75	0.772
CCL5	CXCL1	9606.ENSP00000474412	9606.ENSP00000379110	0	0	0	0	0.087	0	0.5	0.915	0.958
CCL5	IL6	9606.ENSP00000474412	9606.ENSP00000385675	0	0	0	0	0.127	0	0.4	0.912	0.95
CCL5	CXCL2	9606.ENSP00000474412	9606.ENSP00000427279	0	0	0	0	0.097	0.994	0.5	0.83	0.999
CCL5	IL32	9606.ENSP00000474412	9606.ENSP00000431775	0	0	0	0	0.26	0	0	0.659	0.736
CCL5	IFIT2	9606.ENSP00000474412	9606.ENSP00000490935	0	0	0	0	0.167	0	0	0.664	0.708
CCN2	DCN	9606.ENSP00000356954	9606.ENSP00000052754	0	0	0	0	0.196	0	0	0.927	0.939
CCN2	TGFB3	9606.ENSP00000356954	9606.ENSP00000238682	0	0	0	0	0.1	0	0	0.757	0.772
CCN2	THBS1	9606.ENSP00000356954	9606.ENSP00000260356	0	0	0	0	0.294	0.045	0	0.657	0.749
CCN2	FGF2	9606.ENSP00000356954	9606.ENSP00000264498	0	0	0	0	0.145	0	0	0.776	0.8
CCN2	TIMP3	9606.ENSP00000356954	9606.ENSP00000266085	0	0	0	0	0.278	0	0	0.648	0.735
CCN2	IGFBP7	9606.ENSP00000356954	9606.ENSP00000295666	0	0	0	0	0.216	0	0	0.904	0.921
CCN2	FOS	9606.ENSP00000356954	9606.ENSP00000306245	0	0	0	0	0.196	0	0	0.666	0.72
CCN2	IL6	9606.ENSP00000356954	9606.ENSP00000385675	0	0	0	0	0.168	0	0	0.736	0.771
CCN2	TGFBR1	9606.ENSP00000356954	9606.ENSP00000447297	0	0	0	0	0	0	0	0.775	0.775
CCN2	IGF1	9606.ENSP00000356954	9606.ENSP00000376637	0	0	0	0	0.049	0	0	0.829	0.83
CD14	LBP	9606.ENSP00000385519	9606.ENSP00000217407	0	0	0	0	0.057	0.625	0.6	0.945	0.991
CD1D	CD40	9606.ENSP00000501245	9606.ENSP00000361359	0	0	0	0	0.062	0	0	0.836	0.84
CD24	CD38	9606.ENSP00000481841	9606.ENSP00000226279	0	0	0	0	0.042	0	0	0.783	0.783
CD24	POU5F1	9606.ENSP00000481841	9606.ENSP00000259915	0	0	0	0	0.047	0	0	0.733	0.734
CD24	SELP	9606.ENSP00000481841	9606.ENSP00000263686	0	0	0	0	0.103	0.292	0	0.994	0.995
CD38	NAMPT	9606.ENSP00000226279	9606.ENSP00000222553	0	0	0	0	0.042	0	0.9	0.575	0.955
CD38	SELL	9606.ENSP00000226279	9606.ENSP00000498227	0	0	0	0	0.14	0	0	0.666	0.7
CD38	CD40	9606.ENSP00000226279	9606.ENSP00000361359	0	0	0	0	0.117	0	0	0.689	0.714
CD38	IL6	9606.ENSP00000226279	9606.ENSP00000385675	0	0	0	0	0.06	0	0	0.783	0.788
CD40	RELB	9606.ENSP00000361359	9606.ENSP00000221452	0	0	0	0	0.152	0	0	0.925	0.934
CD40	TNFSF9	9606.ENSP00000361359	9606.ENSP00000245817	0	0	0	0	0.062	0	0	0.779	0.783
CD40	SCARB1	9606.ENSP00000361359	9606.ENSP00000261693	0	0	0	0	0.049	0	0	0.705	0.707
CD40	SELP	9606.ENSP00000361359	9606.ENSP00000263686	0	0	0	0	0.062	0	0	0.985	0.985
CD40	ICAM1	9606.ENSP00000361359	9606.ENSP00000264832	0	0	0	0	0.213	0	0	0.967	0.972
CD40	IL15	9606.ENSP00000361359	9606.ENSP00000296545	0	0	0	0	0.187	0	0	0.728	0.769
CD40	ICAM2	9606.ENSP00000361359	9606.ENSP00000415283	0	0	0	0	0.089	0	0	0.739	0.752
CD40	MAP3K14	9606.ENSP00000361359	9606.ENSP00000482657	0	0	0	0	0.115	0.085	0.5	0.585	0.809
CD40	IL6	9606.ENSP00000361359	9606.ENSP00000385675	0	0	0	0	0.134	0	0	0.879	0.891
CD55	ICAM1	9606.ENSP00000356030	9606.ENSP00000264832	0	0	0	0	0.08	0	0	0.913	0.916
CD55	CFB	9606.ENSP00000356030	9606.ENSP00000416561	0	0	0	0.566	0.059	0.046	0.5	0.61	0.801
CES1	NAT2	9606.ENSP00000353720	9606.ENSP00000286479	0	0	0	0	0	0.052	0.9	0.237	0.921
CGNL1	PLEKHA7	9606.ENSP00000281282	9606.ENSP00000435389	0	0	0	0	0.067	0	0	0.826	0.83
CHRD	TSKU	9606.ENSP00000204604	9606.ENSP00000434847	0	0	0	0	0.058	0.046	0	0.834	0.837
CHRD	NOG	9606.ENSP00000204604	9606.ENSP00000328181	0	0	0	0	0	0	0	0.908	0.908
CLDN1	CLDN11	9606.ENSP00000295522	9606.ENSP00000064724	0	0	0	0.795	0.044	0	0.65	0.184	0.703
CLDN1	SCARB1	9606.ENSP00000295522	9606.ENSP00000261693	0	0	0	0	0	0	0	0.934	0.934
CMKLR1	NAMPT	9606.ENSP00000449716	9606.ENSP00000222553	0	0	0	0	0	0	0	0.749	0.749
CMKLR1	RARRES2	9606.ENSP00000449716	9606.ENSP00000418009	0	0	0	0	0.047	0	0	0.999	0.999
CNGA3	CNGB1	9606.ENSP00000272602	9606.ENSP00000251102	0	0	0.09	0.781	0.097	0.297	0.54	0.475	0.835
CNGB1	GUCA1B	9606.ENSP00000251102	9606.ENSP00000230361	0	0	0	0	0.067	0	0.5	0.735	0.865
COL12A1	LUM	9606.ENSP00000325146	9606.ENSP00000266718	0	0	0	0	0.352	0.091	0	0.64	0.769
COL12A1	COL5A2	9606.ENSP00000325146	9606.ENSP00000364000	0	0	0	0.558	0.474	0	0.4	0.597	0.861
COL15A1	COL5A2	9606.ENSP00000364140	9606.ENSP00000364000	0	0	0	0.571	0.266	0	0.4	0.511	0.766
COL15A1	COL4A4	9606.ENSP00000364140	9606.ENSP00000379866	0	0	0	0.574	0.042	0	0.9	0.192	0.915
COL15A1	COL4A3	9606.ENSP00000364140	9606.ENSP00000379823	0	0	0.123	0.57	0.049	0	0.9	0.322	0.935
COL4A3	ITGB8	9606.ENSP00000379823	9606.ENSP00000222573	0	0	0	0	0.042	0.045	0.65	0.229	0.72
COL4A3	COL5A2	9606.ENSP00000379823	9606.ENSP00000364000	0	0	0.131	0.704	0.058	0	0.4	0.472	0.706
COL4A3	COL4A4	9606.ENSP00000379823	9606.ENSP00000379866	0	0	0.115	0.841	0.893	0	0.9	0.535	0.995
COL4A4	ITGB8	9606.ENSP00000379866	9606.ENSP00000222573	0	0	0	0	0.043	0.045	0.65	0.238	0.723
COL4A4	ITGA10	9606.ENSP00000379866	9606.ENSP00000358310	0	0	0	0	0.043	0	0.65	0.339	0.759
COL5A2	LUM	9606.ENSP00000364000	9606.ENSP00000266718	0	0	0	0	0.59	0.094	0.72	0.668	0.96
COMP	DCN	9606.ENSP00000222271	9606.ENSP00000052754	0	0	0	0	0.19	0.099	0	0.786	0.83
COMP	ITGA10	9606.ENSP00000222271	9606.ENSP00000358310	0	0	0	0	0.042	0.045	0.65	0.213	0.714
COMP	PRG4	9606.ENSP00000222271	9606.ENSP00000399679	0	0	0	0	0.074	0	0	0.709	0.719
COMP	FMOD	9606.ENSP00000222271	9606.ENSP00000347041	0	0	0	0	0.249	0.099	0	0.791	0.846
CP	HMOX1	9606.ENSP00000264613	9606.ENSP00000216117	0	0	0	0	0	0.063	0.9	0.434	0.942
CP	MT1E	9606.ENSP00000264613	9606.ENSP00000328137	0	0	0	0	0	0	0	0.78	0.78
CP	TF	9606.ENSP00000264613	9606.ENSP00000385834	0	0	0	0	0.19	0.238	0	0.754	0.835
CP	HP	9606.ENSP00000264613	9606.ENSP00000348170	0	0	0	0	0.166	0.238	0	0.923	0.947
CRYAB	SNCA	9606.ENSP00000433560	9606.ENSP00000500990	0	0	0	0	0.062	0.784	0	0.381	0.863
CTSS	HLA-DRA	9606.ENSP00000357981	9606.ENSP00000378786	0	0	0	0	0.442	0	0.4	0.3	0.745
CXCL1	CXCL6	9606.ENSP00000379110	9606.ENSP00000226317	0	0	0.084	0.889	0.773	0.994	0.4	0.51	0.999
CXCL1	FGF2	9606.ENSP00000379110	9606.ENSP00000264498	0	0	0	0	0.079	0	0	0.915	0.918
CXCL1	ICAM1	9606.ENSP00000379110	9606.ENSP00000264832	0	0	0	0	0.304	0	0	0.787	0.845
CXCL1	IL18	9606.ENSP00000379110	9606.ENSP00000280357	0	0	0	0	0.083	0	0.4	0.863	0.918
CXCL1	CXCL3	9606.ENSP00000379110	9606.ENSP00000296026	0	0	0.051	0.978	0.77	0.61	0.9	0.687	0.996
CXCL1	CXCL5	9606.ENSP00000379110	9606.ENSP00000296027	0	0	0.073	0.904	0.416	0.994	0.4	0.736	0.999
CXCL1	CXCL8	9606.ENSP00000379110	9606.ENSP00000306512	0	0	0	0.873	0.804	0	0.4	0.669	0.957
CXCL1	PTGS2	9606.ENSP00000379110	9606.ENSP00000356438	0	0	0	0	0.468	0	0	0.726	0.848
CXCL1	IL6	9606.ENSP00000379110	9606.ENSP00000385675	0	0	0	0	0.582	0	0.4	0.935	0.982
CXCL1	CXCL2	9606.ENSP00000379110	9606.ENSP00000427279	0	0	0.051	0.979	0.779	0.61	0.9	0.616	0.996
CXCL14	CXCL3	9606.ENSP00000337065	9606.ENSP00000296026	0	0	0	0	0	0	0	0.768	0.768
CXCL14	CXCL5	9606.ENSP00000337065	9606.ENSP00000296027	0	0	0	0	0	0.994	0	0.536	0.997
CXCL14	CXCL2	9606.ENSP00000337065	9606.ENSP00000427279	0	0	0	0.762	0.042	0.994	0	0.2	0.995
CXCL2	CXCL6	9606.ENSP00000427279	9606.ENSP00000226317	0	0	0.089	0.87	0.235	0.994	0.4	0.501	0.998
CXCL2	ICAM1	9606.ENSP00000427279	9606.ENSP00000264832	0	0	0	0	0.303	0	0	0.593	0.704
CXCL2	IL18	9606.ENSP00000427279	9606.ENSP00000280357	0	0	0	0	0.09	0	0.4	0.733	0.841
CXCL2	CXCL3	9606.ENSP00000427279	9606.ENSP00000296026	0	0	0.051	0.979	0.781	0.61	0.9	0.555	0.995
CXCL2	CXCL5	9606.ENSP00000427279	9606.ENSP00000296027	0	0	0.074	0.895	0.275	0.994	0.4	0.441	0.998
CXCL2	CXCL8	9606.ENSP00000427279	9606.ENSP00000306512	0	0	0.062	0.87	0.794	0	0.4	0.866	0.982
CXCL2	PTGS2	9606.ENSP00000427279	9606.ENSP00000356438	0	0	0	0	0.46	0	0	0.679	0.819
CXCL2	IL6	9606.ENSP00000427279	9606.ENSP00000385675	0	0	0	0	0.639	0	0.4	0.855	0.966
CXCL3	CXCL6	9606.ENSP00000296026	9606.ENSP00000226317	0	0	0.089	0.88	0.26	0.994	0.4	0.49	0.998
CXCL3	IL6	9606.ENSP00000296026	9606.ENSP00000385675	0	0	0	0	0.491	0	0	0.642	0.81
CXCL3	CXCL8	9606.ENSP00000296026	9606.ENSP00000306512	0	0	0	0.86	0.652	0	0.4	0.54	0.895
CXCL3	CXCL5	9606.ENSP00000296026	9606.ENSP00000296027	0	0	0.075	0.899	0.368	0.994	0.4	0.744	0.999
CXCL5	CXCL6	9606.ENSP00000296027	9606.ENSP00000226317	0	0	0.052	0.974	0.431	0	0.9	0.064	0.942
CXCL5	IL6	9606.ENSP00000296027	9606.ENSP00000385675	0	0	0	0	0.206	0	0	0.834	0.862
CXCL5	CXCL8	9606.ENSP00000296027	9606.ENSP00000306512	0	0	0.068	0.844	0.855	0	0.4	0.463	0.951
CXCL6	IL6	9606.ENSP00000226317	9606.ENSP00000385675	0	0	0	0	0.305	0	0	0.589	0.702
CXCL6	CXCL8	9606.ENSP00000226317	9606.ENSP00000306512	0	0	0.071	0.824	0.399	0	0.4	0.652	0.868
CXCL8	NAMPT	9606.ENSP00000306512	9606.ENSP00000222553	0	0	0	0	0.328	0	0	0.659	0.761
CXCL8	THBS1	9606.ENSP00000306512	9606.ENSP00000260356	0	0	0	0	0.115	0	0	0.69	0.713
CXCL8	SELP	9606.ENSP00000306512	9606.ENSP00000263686	0	0	0	0	0	0	0	0.898	0.898
CXCL8	FGF2	9606.ENSP00000306512	9606.ENSP00000264498	0	0	0	0	0.066	0	0	0.854	0.857
CXCL8	FGF10	9606.ENSP00000306512	9606.ENSP00000264664	0	0	0	0	0.055	0	0	0.767	0.77
CXCL8	ICAM1	9606.ENSP00000306512	9606.ENSP00000264832	0	0	0	0	0.259	0	0	0.927	0.943
CXCL8	FGF7	9606.ENSP00000306512	9606.ENSP00000267843	0	0	0	0	0.057	0	0	0.879	0.881
CXCL8	FGF18	9606.ENSP00000306512	9606.ENSP00000274625	0	0	0	0	0.055	0	0	0.749	0.752
CXCL8	IL18	9606.ENSP00000306512	9606.ENSP00000280357	0	0	0	0	0.087	0	0.4	0.877	0.926
CXCL8	IL15	9606.ENSP00000306512	9606.ENSP00000296545	0	0	0	0	0.063	0	0	0.794	0.798
CXCL8	FOS	9606.ENSP00000306512	9606.ENSP00000306245	0	0	0	0	0.179	0	0	0.726	0.765
CXCL8	LPAR3	9606.ENSP00000306512	9606.ENSP00000359643	0	0	0	0	0.042	0	0.65	0.207	0.711
CXCL8	SAA2	9606.ENSP00000306512	9606.ENSP00000436126	0	0	0	0	0.081	0	0	0.699	0.711
CXCL8	VEGFC	9606.ENSP00000306512	9606.ENSP00000480043	0	0	0	0	0.077	0	0	0.706	0.717
CXCL8	IL32	9606.ENSP00000306512	9606.ENSP00000431775	0	0	0	0	0.081	0	0	0.722	0.733
CXCL8	F3	9606.ENSP00000306512	9606.ENSP00000334145	0	0	0.24	0	0.083	0	0	0.658	0.74
CXCL8	FGF9	9606.ENSP00000306512	9606.ENSP00000371790	0	0	0	0	0.055	0	0	0.75	0.753
CXCL8	IL33	9606.ENSP00000306512	9606.ENSP00000370842	0	0	0	0	0.048	0	0	0.798	0.799
CXCL8	SELL	9606.ENSP00000306512	9606.ENSP00000498227	0	0	0	0	0.062	0	0	0.802	0.806
CXCL8	SAA1	9606.ENSP00000306512	9606.ENSP00000384906	0	0	0	0	0.067	0	0.5	0.72	0.857
CXCL8	PTGS2	9606.ENSP00000306512	9606.ENSP00000356438	0	0	0	0	0.767	0	0	0.901	0.975
CXCL8	IL6	9606.ENSP00000306512	9606.ENSP00000385675	0	0	0	0	0.445	0	0.4	0.976	0.991
CYP17A1	CYP7B1	9606.ENSP00000358903	9606.ENSP00000310721	0	0	0.232	0.572	0	0	0.9	0.208	0.933
CYP17A1	CYP1A2	9606.ENSP00000358903	9606.ENSP00000342007	0	0	0.15	0.779	0.101	0	0.9	0.183	0.929
CYP17A1	HSD11B1	9606.ENSP00000358903	9606.ENSP00000355995	0	0	0	0	0.091	0.069	0.155	0.7	0.757
CYP1A2	GSTM5	9606.ENSP00000342007	9606.ENSP00000256593	0	0	0	0	0.074	0.045	0.9	0.172	0.917
CYP1A2	NAT2	9606.ENSP00000342007	9606.ENSP00000286479	0	0	0	0	0.129	0	0.9	0.715	0.973
DCN	FGF2	9606.ENSP00000052754	9606.ENSP00000264498	0	0	0	0	0.075	0.236	0	0.784	0.834
DCN	THBS1	9606.ENSP00000052754	9606.ENSP00000260356	0	0	0	0	0.174	0.099	0	0.819	0.854
DCN	ERBB4	9606.ENSP00000052754	9606.ENSP00000342235	0	0	0	0	0.047	0.094	0.9	0.208	0.922
DCN	FGF9	9606.ENSP00000052754	9606.ENSP00000371790	0	0	0	0	0.055	0	0	0.936	0.937
DCN	FGF18	9606.ENSP00000052754	9606.ENSP00000274625	0	0	0	0	0.045	0	0	0.937	0.937
DCN	FMOD	9606.ENSP00000052754	9606.ENSP00000347041	0	0	0.19	0.687	0.358	0	0	0.89	0.938
DCN	FGF10	9606.ENSP00000052754	9606.ENSP00000264664	0	0	0	0	0.095	0	0	0.94	0.943
DCN	VTN	9606.ENSP00000052754	9606.ENSP00000226218	0	0	0	0	0.044	0	0	0.944	0.945
DCN	FGF7	9606.ENSP00000052754	9606.ENSP00000267843	0	0	0	0	0.25	0	0	0.941	0.954
DCN	TGFB3	9606.ENSP00000052754	9606.ENSP00000238682	0	0	0	0	0.141	0	0.9	0.583	0.961
DCN	LUM	9606.ENSP00000052754	9606.ENSP00000266718	0	0	0.173	0.729	0.862	0	0	0.824	0.978
DCN	IGF1	9606.ENSP00000052754	9606.ENSP00000376637	0	0	0	0	0.255	0.139	0.9	0.849	0.989
DDX3Y	ZFY	9606.ENSP00000353284	9606.ENSP00000155093	0	0	0	0	0.786	0.071	0	0.876	0.973
DDX3Y	RPS4Y1	9606.ENSP00000353284	9606.ENSP00000250784	0	0	0	0	0.798	0.088	0	0.815	0.963
DDX3Y	KDM5D	9606.ENSP00000353284	9606.ENSP00000322408	0	0	0	0	0.973	0.171	0	0.98	0.999
DDX3Y	NLGN4Y	9606.ENSP00000353284	9606.ENSP00000348169	0	0	0	0	0.53	0	0	0.723	0.864
DDX3Y	UTY	9606.ENSP00000353284	9606.ENSP00000442047	0	0	0	0	0.999	0.236	0	0.982	0.999
DDX3Y	EIF1AY	9606.ENSP00000353284	9606.ENSP00000354722	0.053	0	0	0	0.999	0.088	0	0.889	0.999
DDX58	OASL	9606.ENSP00000369213	9606.ENSP00000257570	0	0	0	0	0.783	0.047	0.9	0.974	0.999
DDX58	NOD2	9606.ENSP00000369213	9606.ENSP00000300589	0	0	0	0	0.147	0.054	0	0.875	0.891
DDX58	IFI44L	9606.ENSP00000369213	9606.ENSP00000359787	0	0	0	0	0.773	0	0	0.434	0.866
DDX58	IL6	9606.ENSP00000369213	9606.ENSP00000385675	0	0	0	0	0.119	0	0	0.714	0.738
DDX58	OAS1	9606.ENSP00000369213	9606.ENSP00000388001	0	0	0	0	0.807	0.047	0	0.72	0.944
DDX58	RSAD2	9606.ENSP00000369213	9606.ENSP00000371471	0	0	0	0	0.824	0	0	0.745	0.953
DDX58	IFIT2	9606.ENSP00000369213	9606.ENSP00000490935	0	0	0	0	0.83	0.047	0	0.903	0.982
DES	SYNM	9606.ENSP00000363071	9606.ENSP00000336775	0	0	0	0.625	0.202	0.624	0	0.349	0.788
DIO2	SLCO1C1	9606.ENSP00000451419	9606.ENSP00000444149	0	0	0	0	0.087	0	0	0.794	0.804
DPYSL3	PDLIM4	9606.ENSP00000343690	9606.ENSP00000253754	0	0	0	0	0.09	0	0.72	0.092	0.748
DSC2	TGFB3	9606.ENSP00000280904	9606.ENSP00000238682	0	0	0	0	0.056	0.045	0	0.755	0.76
DUSP5	ITIH4	9606.ENSP00000358596	9606.ENSP00000266041	0	0	0	0	0.074	0.092	0	0.89	0.899
DUSP5	FOS	9606.ENSP00000358596	9606.ENSP00000306245	0	0	0	0	0.188	0.13	0	0.721	0.786
EIF1AY	ZFY	9606.ENSP00000354722	9606.ENSP00000155093	0	0	0	0	0.797	0	0	0.836	0.965
EIF1AY	RPS4Y1	9606.ENSP00000354722	9606.ENSP00000250784	0	0	0	0	0.999	0.581	0	0.845	0.999
EIF1AY	KDM5D	9606.ENSP00000354722	9606.ENSP00000322408	0	0	0	0	0.999	0	0	0.852	0.999
EIF1AY	NLGN4Y	9606.ENSP00000354722	9606.ENSP00000348169	0	0	0	0	0.785	0	0	0.745	0.942
EIF1AY	EIF3CL	9606.ENSP00000354722	9606.ENSP00000370258	0	0	0	0	0.109	0.643	0.65	0.086	0.884
EIF1AY	UTY	9606.ENSP00000354722	9606.ENSP00000442047	0	0	0	0	0.834	0	0	0.791	0.963
ELF3	POU2F3	9606.ENSP00000352673	9606.ENSP00000260264	0	0	0	0	0.049	0	0	0.734	0.736
ELMO1	KNDC1	9606.ENSP00000312185	9606.ENSP00000304437	0	0	0	0	0	0	0.72	0	0.72
ERBB4	FGF2	9606.ENSP00000342235	9606.ENSP00000264498	0	0	0	0	0.055	0	0.65	0.642	0.871
ERBB4	FGF10	9606.ENSP00000342235	9606.ENSP00000264664	0	0	0	0	0.092	0	0.65	0.352	0.776
ERBB4	FGF7	9606.ENSP00000342235	9606.ENSP00000267843	0	0	0	0	0.048	0	0.65	0.357	0.767
ERBB4	FGF18	9606.ENSP00000342235	9606.ENSP00000274625	0	0	0	0	0.062	0	0.65	0.384	0.78
ERBB4	PGR	9606.ENSP00000342235	9606.ENSP00000325120	0	0	0	0	0.107	0.092	0.75	0.485	0.881
ERBB4	NTF3	9606.ENSP00000342235	9606.ENSP00000397297	0	0	0	0	0.044	0	0.65	0.203	0.71
ERBB4	VEGFC	9606.ENSP00000342235	9606.ENSP00000480043	0	0	0	0	0	0	0.65	0.249	0.725
ERBB4	IGF2	9606.ENSP00000342235	9606.ENSP00000391826	0	0	0	0	0	0	0.65	0.292	0.741
ERBB4	FGF9	9606.ENSP00000342235	9606.ENSP00000371790	0	0	0	0	0.092	0	0.65	0.367	0.781
ERBB4	IGF1	9606.ENSP00000342235	9606.ENSP00000376637	0	0	0	0	0.049	0	0.65	0.419	0.789
F10	F3	9606.ENSP00000364709	9606.ENSP00000334145	0	0	0	0	0	0	0.7	0.998	0.999
F10	THBD	9606.ENSP00000364709	9606.ENSP00000366307	0	0	0	0	0.044	0.094	0.54	0.647	0.84
F2RL1	F3	9606.ENSP00000296677	9606.ENSP00000334145	0	0	0	0	0.062	0.292	0	0.607	0.716
F3	TFPI2	9606.ENSP00000334145	9606.ENSP00000222543	0	0	0	0	0.074	0	0	0.897	0.901
F3	SELP	9606.ENSP00000334145	9606.ENSP00000263686	0	0	0	0	0	0	0	0.905	0.905
F3	ICAM1	9606.ENSP00000334145	9606.ENSP00000264832	0	0	0	0	0.107	0	0	0.705	0.726
F3	IL6	9606.ENSP00000334145	9606.ENSP00000385675	0	0	0	0	0.246	0	0	0.77	0.819
F3	THBD	9606.ENSP00000334145	9606.ENSP00000366307	0	0	0	0	0.075	0	0.54	0.963	0.982
FBLN5	MFAP4	9606.ENSP00000345008	9606.ENSP00000378957	0	0	0	0	0.366	0.069	0.5	0.527	0.842
FCGBP	TFF3	9606.ENSP00000481056	9606.ENSP00000430690	0	0	0	0	0.085	0.628	0	0.834	0.938
FGF10	TGFB3	9606.ENSP00000264664	9606.ENSP00000238682	0	0	0	0	0.105	0	0	0.681	0.702
FGF10	POU5F1	9606.ENSP00000264664	9606.ENSP00000259915	0	0	0	0	0	0	0	0.711	0.711
FGF10	IL6	9606.ENSP00000264664	9606.ENSP00000385675	0	0	0	0	0.06	0	0	0.705	0.711
FGF10	NOG	9606.ENSP00000264664	9606.ENSP00000328181	0	0	0	0	0	0	0	0.751	0.751
FGF10	IGF1	9606.ENSP00000264664	9606.ENSP00000376637	0	0	0	0	0.06	0	0	0.785	0.789
FGF10	RSPO1	9606.ENSP00000264664	9606.ENSP00000348944	0	0	0	0	0.082	0	0	0.796	0.804
FGF10	TEK	9606.ENSP00000264664	9606.ENSP00000369375	0	0	0	0	0.083	0.168	0.65	0.521	0.855
FGF18	FGF2	9606.ENSP00000274625	9606.ENSP00000264498	0	0	0	0.631	0.042	0	0.4	0.527	0.704
FGF18	IL6	9606.ENSP00000274625	9606.ENSP00000385675	0	0	0	0	0.064	0	0	0.696	0.704
FGF18	IGF1	9606.ENSP00000274625	9606.ENSP00000376637	0	0	0	0	0.054	0	0	0.794	0.797
FGF18	TEK	9606.ENSP00000274625	9606.ENSP00000369375	0	0	0	0	0.042	0.168	0.65	0.521	0.848
FGF2	VTN	9606.ENSP00000264498	9606.ENSP00000226218	0	0	0	0	0	0.292	0	0.799	0.852
FGF2	POU5F1	9606.ENSP00000264498	9606.ENSP00000259915	0	0	0	0	0	0	0.5	0.869	0.931
FGF2	THBS1	9606.ENSP00000264498	9606.ENSP00000260356	0	0	0	0	0.066	0.292	0	0.778	0.841
FGF2	ICAM1	9606.ENSP00000264498	9606.ENSP00000264832	0	0	0	0	0.081	0	0	0.741	0.752
FGF2	PTHLH	9606.ENSP00000264498	9606.ENSP00000441765	0	0	0	0	0.059	0	0	0.78	0.784
FGF2	PTGS2	9606.ENSP00000264498	9606.ENSP00000356438	0	0	0	0	0.104	0	0	0.775	0.79
FGF2	FGF7	9606.ENSP00000264498	9606.ENSP00000267843	0	0	0	0.736	0.121	0	0.4	0.673	0.812
FGF2	VEGFC	9606.ENSP00000264498	9606.ENSP00000480043	0	0	0	0	0.136	0	0	0.809	0.828
FGF2	NES	9606.ENSP00000264498	9606.ENSP00000357206	0	0	0	0	0.102	0.045	0	0.825	0.836
FGF2	NOG	9606.ENSP00000264498	9606.ENSP00000328181	0	0	0	0	0	0	0	0.87	0.87
FGF2	IGF1	9606.ENSP00000264498	9606.ENSP00000376637	0	0	0	0	0.043	0	0	0.882	0.882
FGF2	IL6	9606.ENSP00000264498	9606.ENSP00000385675	0	0	0	0	0.151	0	0.4	0.788	0.882
FGF2	TEK	9606.ENSP00000264498	9606.ENSP00000369375	0	0	0	0	0.08	0.168	0.65	0.805	0.941
FGF7	TGFB3	9606.ENSP00000267843	9606.ENSP00000238682	0	0	0	0	0.121	0	0	0.721	0.744
FGF7	IGF2	9606.ENSP00000267843	9606.ENSP00000391826	0	0	0	0	0.044	0	0	0.699	0.7
FGF7	IL6	9606.ENSP00000267843	9606.ENSP00000385675	0	0	0	0	0.09	0	0	0.726	0.74
FGF7	IGF1	9606.ENSP00000267843	9606.ENSP00000376637	0	0	0	0	0.136	0	0	0.808	0.827
FGF7	TEK	9606.ENSP00000267843	9606.ENSP00000369375	0	0	0	0	0.073	0.168	0.65	0.533	0.857
FGF9	NOG	9606.ENSP00000371790	9606.ENSP00000328181	0	0	0	0	0.049	0	0	0.744	0.746
FGF9	TEK	9606.ENSP00000371790	9606.ENSP00000369375	0	0	0	0	0	0.168	0.65	0.524	0.849
FGF9	IL6	9606.ENSP00000371790	9606.ENSP00000385675	0	0	0	0	0.062	0	0	0.696	0.703
FGF9	IGF1	9606.ENSP00000371790	9606.ENSP00000376637	0	0	0	0	0	0	0	0.772	0.772
FGL2	THBS1	9606.ENSP00000248598	9606.ENSP00000260356	0	0	0	0	0.048	0.097	0.72	0.187	0.778
FLG	SPINK5	9606.ENSP00000357789	9606.ENSP00000352936	0	0	0	0	0.176	0.046	0	0.916	0.928
FMOD	TGFB3	9606.ENSP00000347041	9606.ENSP00000238682	0	0	0	0	0.237	0	0.9	0.432	0.952
FMOD	LUM	9606.ENSP00000347041	9606.ENSP00000266718	0	0	0.077	0.926	0.45	0	0.5	0.604	0.886
FMOD	PRELP	9606.ENSP00000347041	9606.ENSP00000343924	0	0	0.104	0.87	0.273	0	0.5	0.49	0.811
FOS	IGFBP7	9606.ENSP00000306245	9606.ENSP00000295666	0	0	0	0	0.05	0	0.75	0.199	0.793
FOS	PTGS2	9606.ENSP00000306245	9606.ENSP00000356438	0	0	0	0	0.237	0	0	0.773	0.819
FOS	IL6	9606.ENSP00000306245	9606.ENSP00000385675	0	0	0	0	0.14	0	0	0.879	0.891
FZD5	SFRP2	9606.ENSP00000354607	9606.ENSP00000274063	0	0	0	0.693	0.091	0	0.65	0.454	0.811
GABARAPL1	GABRB3	9606.ENSP00000411256	9606.ENSP00000308725	0	0	0	0	0.048	0	0.65	0.394	0.78
GATA6	POU5F1	9606.ENSP00000269216	9606.ENSP00000259915	0	0	0	0	0.06	0.079	0	0.802	0.814
GATA6	SEMA3C	9606.ENSP00000269216	9606.ENSP00000265361	0	0	0	0	0.067	0	0	0.826	0.831
GCK	IGF1	9606.ENSP00000223366	9606.ENSP00000376637	0	0	0	0	0.042	0	0	0.714	0.714
GGT5	GSTM5	9606.ENSP00000381340	9606.ENSP00000256593	0	0	0	0	0.092	0	0.675	0.145	0.726
GGT5	GPX3	9606.ENSP00000381340	9606.ENSP00000373477	0	0	0	0	0.074	0	0.65	0.495	0.822
GPX3	HMOX1	9606.ENSP00000373477	9606.ENSP00000216117	0	0	0	0	0.06	0.067	0	0.836	0.844
GPX3	GSTM5	9606.ENSP00000373477	9606.ENSP00000256593	0	0	0	0	0.103	0	0.65	0.316	0.766
GPX3	IL6	9606.ENSP00000373477	9606.ENSP00000385675	0	0	0	0	0.044	0	0	0.732	0.733
GPX3	SOD2	9606.ENSP00000373477	9606.ENSP00000446252	0	0	0	0	0.086	0.096	0.301	0.853	0.904
GRIA3	SHISA9	9606.ENSP00000481554	9606.ENSP00000454014	0	0	0	0	0	0	0.72	0.399	0.824
GUCA1B	IMPDH1	9606.ENSP00000230361	9606.ENSP00000345096	0	0	0	0	0	0	0	0.727	0.727
GYG2	PPP1R3C	9606.ENSP00000370555	9606.ENSP00000238994	0	0	0	0	0.127	0	0.8	0.531	0.911
HLA-DOA	HLA-G	9606.ENSP00000229829	9606.ENSP00000366024	0	0	0	0	0.081	0	0.54	0.452	0.748
HLA-DOA	HLA-DRB5	9606.ENSP00000229829	9606.ENSP00000364114	0	0	0	0.663	0.163	0.191	0.65	0.223	0.791
HLA-DOA	HLA-F	9606.ENSP00000229829	9606.ENSP00000259951	0	0	0	0.598	0.133	0	0.9	0.265	0.93
HLA-DOA	HLA-DRB1	9606.ENSP00000229829	9606.ENSP00000353099	0	0	0	0.65	0.238	0.191	0.9	0.253	0.947
HLA-DOA	HLA-DRA	9606.ENSP00000229829	9606.ENSP00000378786	0	0	0.064	0.951	0.507	0	0.9	0.444	0.97
HLA-DRA	HLA-F	9606.ENSP00000378786	9606.ENSP00000259951	0	0	0	0.615	0.335	0	0.9	0.249	0.945
HLA-DRA	HLA-DRB1	9606.ENSP00000378786	9606.ENSP00000353099	0	0	0	0.638	0.69	0.995	0.9	0.968	0.999
HLA-DRA	HLA-DRB5	9606.ENSP00000378786	9606.ENSP00000364114	0	0	0	0.643	0.442	0.987	0.65	0.806	0.999
HLA-DRB1	HLA-F	9606.ENSP00000353099	9606.ENSP00000259951	0	0	0	0.61	0.18	0.165	0.9	0.232	0.94
HLA-DRB1	HLA-G	9606.ENSP00000353099	9606.ENSP00000366024	0	0	0	0.605	0.1	0.129	0.54	0.291	0.71
HLA-DRB1	HLA-DRB5	9606.ENSP00000353099	9606.ENSP00000364114	0	0	0.049	0.983	0.257	0.773	0.54	0.492	0.955
HLA-F	HLA-G	9606.ENSP00000259951	9606.ENSP00000366024	0	0	0.052	0.977	0.765	0.609	0.65	0.395	0.978
HMGA2	PLAG1	9606.ENSP00000437621	9606.ENSP00000325546	0	0	0	0	0.068	0	0	0.818	0.823
HMOX1	NOS2	9606.ENSP00000216117	9606.ENSP00000327251	0	0	0	0	0	0.186	0	0.666	0.716
HMOX1	SOD2	9606.ENSP00000216117	9606.ENSP00000446252	0.043	0	0	0	0.062	0	0	0.737	0.743
HMOX1	PTGS2	9606.ENSP00000216117	9606.ENSP00000356438	0	0	0	0	0.073	0	0	0.782	0.789
HMOX1	IL6	9606.ENSP00000216117	9606.ENSP00000385675	0	0	0	0	0.07	0	0	0.804	0.81
HNMT	MAOB	9606.ENSP00000280097	9606.ENSP00000367309	0	0	0	0	0.126	0	0.9	0.447	0.947
HP	LBP	9606.ENSP00000348170	9606.ENSP00000217407	0	0	0	0	0.29	0	0	0.679	0.762
HP	LCN2	9606.ENSP00000348170	9606.ENSP00000362108	0	0	0	0	0.189	0.053	0	0.654	0.711
HP	IL6	9606.ENSP00000348170	9606.ENSP00000385675	0	0	0	0	0.049	0	0	0.724	0.726
HP	RBP4	9606.ENSP00000348170	9606.ENSP00000360522	0	0	0	0	0.187	0	0	0.686	0.734
HP	SAA1	9606.ENSP00000348170	9606.ENSP00000384906	0	0	0	0	0	0	0	0.738	0.738
HP	SAA2	9606.ENSP00000348170	9606.ENSP00000436126	0	0	0	0	0.131	0	0	0.726	0.751
HP	TF	9606.ENSP00000348170	9606.ENSP00000385834	0	0	0	0	0.177	0.245	0	0.71	0.805
ICAM1	VTN	9606.ENSP00000264832	9606.ENSP00000226218	0	0	0	0	0	0	0	0.738	0.738
ICAM1	SCARB1	9606.ENSP00000264832	9606.ENSP00000261693	0	0	0	0	0.042	0	0	0.815	0.815
ICAM1	SELP	9606.ENSP00000264832	9606.ENSP00000263686	0	0	0	0	0.109	0	0	0.927	0.932
ICAM1	TEK	9606.ENSP00000264832	9606.ENSP00000369375	0	0	0	0	0.055	0	0	0.72	0.724
ICAM1	IL15	9606.ENSP00000264832	9606.ENSP00000296545	0	0	0	0	0.144	0	0	0.74	0.767
ICAM1	PTGS2	9606.ENSP00000264832	9606.ENSP00000356438	0	0	0	0	0.151	0	0	0.814	0.835
ICAM1	SELL	9606.ENSP00000264832	9606.ENSP00000498227	0	0	0	0	0.114	0	0	0.921	0.927
ICAM1	IL6	9606.ENSP00000264832	9606.ENSP00000385675	0	0	0	0	0.27	0	0	0.931	0.947
ICAM1	ICAM2	9606.ENSP00000264832	9606.ENSP00000415283	0	0	0.098	0.71	0.09	0	0.9	0.917	0.992
ICAM2	SELP	9606.ENSP00000415283	9606.ENSP00000263686	0	0	0	0	0.121	0	0	0.678	0.705
IFI44L	OASL	9606.ENSP00000359787	9606.ENSP00000257570	0	0	0	0	0.766	0	0	0.8	0.951
IFI44L	IFITM1	9606.ENSP00000359787	9606.ENSP00000330825	0	0	0	0	0.419	0	0	0.663	0.795
IFI44L	IFIT2	9606.ENSP00000359787	9606.ENSP00000490935	0	0	0	0	0.779	0	0	0.66	0.921
IFI44L	OAS1	9606.ENSP00000359787	9606.ENSP00000388001	0	0	0	0	0.78	0	0	0.806	0.955
IFI44L	RSAD2	9606.ENSP00000359787	9606.ENSP00000371471	0	0	0	0	0.999	0	0	0.909	0.999
IFIT2	OASL	9606.ENSP00000490935	9606.ENSP00000257570	0	0	0	0	0.788	0.109	0	0.821	0.963
IFIT2	IFITM1	9606.ENSP00000490935	9606.ENSP00000330825	0	0	0	0	0.312	0.064	0	0.625	0.738
IFIT2	RSAD2	9606.ENSP00000490935	9606.ENSP00000371471	0	0	0	0	0.816	0.094	0	0.793	0.962
IFIT2	OAS1	9606.ENSP00000490935	9606.ENSP00000388001	0	0	0	0	0.67	0.071	0	0.831	0.943
IFITM1	OASL	9606.ENSP00000330825	9606.ENSP00000257570	0	0	0	0	0.273	0.071	0	0.621	0.721
IFITM1	RSAD2	9606.ENSP00000330825	9606.ENSP00000371471	0	0	0	0	0.247	0	0	0.643	0.719
IFITM1	OAS1	9606.ENSP00000330825	9606.ENSP00000388001	0	0	0	0	0.398	0	0	0.782	0.863
IGF1	VTN	9606.ENSP00000376637	9606.ENSP00000226218	0	0	0	0	0.042	0	0	0.989	0.989
IGF1	IGFBP7	9606.ENSP00000376637	9606.ENSP00000295666	0	0	0	0	0.056	0.51	0	0.992	0.995
IGF1	PAPPA	9606.ENSP00000376637	9606.ENSP00000330658	0	0	0	0	0.048	0	0.4	0.824	0.89
IGF1	PAPPA2	9606.ENSP00000376637	9606.ENSP00000356634	0	0	0	0	0	0	0.4	0.669	0.792
IGF1	TEK	9606.ENSP00000376637	9606.ENSP00000369375	0	0	0	0	0.085	0	0.65	0.64	0.874
IGF1	NTF3	9606.ENSP00000376637	9606.ENSP00000397297	0	0	0	0	0	0	0	0.73	0.73
IGF1	IL6	9606.ENSP00000376637	9606.ENSP00000385675	0	0	0	0	0	0	0	0.913	0.913
IGF1	IGF2	9606.ENSP00000376637	9606.ENSP00000391826	0	0	0	0.824	0.083	0	0.9	0.985	0.998
IGF2	MEST	9606.ENSP00000391826	9606.ENSP00000223215	0	0	0	0	0.067	0	0	0.714	0.722
IGF2	VTN	9606.ENSP00000391826	9606.ENSP00000226218	0	0	0	0	0.104	0.292	0	0.879	0.916
IGF2	IGFBP7	9606.ENSP00000391826	9606.ENSP00000295666	0	0	0	0	0.081	0.292	0	0.986	0.99
IGF2	PLAG1	9606.ENSP00000391826	9606.ENSP00000325546	0	0	0	0	0	0	0	0.74	0.74
IGF2	PAPPA	9606.ENSP00000391826	9606.ENSP00000330658	0	0	0	0	0.088	0	0.4	0.59	0.756
IGF2	PAPPA2	9606.ENSP00000391826	9606.ENSP00000356634	0	0	0	0	0.063	0	0.4	0.632	0.775
IGF2	TEK	9606.ENSP00000391826	9606.ENSP00000369375	0	0	0	0	0.072	0	0.65	0.248	0.734
IGFBP7	LCN2	9606.ENSP00000295666	9606.ENSP00000362108	0	0	0	0	0.054	0	0	0.716	0.72
IL15	IL18	9606.ENSP00000296545	9606.ENSP00000280357	0	0	0	0	0.062	0	0	0.862	0.865
IL15	SELL	9606.ENSP00000296545	9606.ENSP00000498227	0	0	0	0	0.116	0	0	0.693	0.717
IL15	IL33	9606.ENSP00000296545	9606.ENSP00000370842	0	0	0	0	0.049	0	0	0.745	0.748
IL15	IL6	9606.ENSP00000296545	9606.ENSP00000385675	0	0	0	0	0.116	0	0	0.875	0.884
IL15	IL15RA	9606.ENSP00000296545	9606.ENSP00000380421	0	0	0	0	0.265	0.977	0.9	0.999	0.999
IL17RB	IL1RL1	9606.ENSP00000288167	9606.ENSP00000233954	0	0	0	0	0	0	0	0.722	0.722
IL17RB	IL33	9606.ENSP00000288167	9606.ENSP00000370842	0	0	0	0	0	0	0	0.931	0.931
IL17RB	IL17RE	9606.ENSP00000288167	9606.ENSP00000373325	0	0	0	0	0	0	0	0.986	0.986
IL18	IL1RL1	9606.ENSP00000280357	9606.ENSP00000233954	0	0	0	0	0.042	0	0	0.773	0.773
IL18	IL32	9606.ENSP00000280357	9606.ENSP00000431775	0	0	0	0	0.042	0	0	0.704	0.704
IL18	PTGS2	9606.ENSP00000280357	9606.ENSP00000356438	0	0	0	0	0.059	0	0	0.709	0.714
IL18	LCN2	9606.ENSP00000280357	9606.ENSP00000362108	0	0	0	0	0.075	0	0	0.721	0.73
IL18	STAT4	9606.ENSP00000280357	9606.ENSP00000351255	0	0	0	0	0.054	0	0	0.788	0.791
IL18	IL1RAP	9606.ENSP00000280357	9606.ENSP00000314807	0	0	0	0	0.042	0	0	0.818	0.818
IL18	NOD2	9606.ENSP00000280357	9606.ENSP00000300589	0	0	0	0	0.064	0	0	0.825	0.829
IL18	IL33	9606.ENSP00000280357	9606.ENSP00000370842	0	0	0	0	0.049	0	0	0.868	0.869
IL18	IL6	9606.ENSP00000280357	9606.ENSP00000385675	0	0	0	0	0	0	0.4	0.953	0.97
IL1RAP	IL1RL1	9606.ENSP00000314807	9606.ENSP00000233954	0	0	0	0.664	0.104	0.857	0.5	0.987	0.999
IL1RAP	PTPRD	9606.ENSP00000314807	9606.ENSP00000370593	0	0	0	0	0.042	0.822	0.9	0.555	0.991
IL1RAP	IL33	9606.ENSP00000314807	9606.ENSP00000370842	0	0	0	0	0	0.797	0.5	0.996	0.999
IL1RL1	IL33	9606.ENSP00000233954	9606.ENSP00000370842	0	0	0	0	0.086	0.963	0.9	0.999	0.999
IL33	IL6	9606.ENSP00000370842	9606.ENSP00000385675	0	0	0	0	0.068	0	0	0.793	0.798
IL6	LBP	9606.ENSP00000385675	9606.ENSP00000217407	0	0	0	0	0.1	0	0.4	0.762	0.86
IL6	NAMPT	9606.ENSP00000385675	9606.ENSP00000222553	0	0	0	0	0.137	0	0	0.69	0.721
IL6	THBS1	9606.ENSP00000385675	9606.ENSP00000260356	0	0	0	0	0.211	0	0	0.722	0.772
IL6	SCARB1	9606.ENSP00000385675	9606.ENSP00000261693	0	0	0	0	0.075	0	0	0.7	0.71
IL6	SELP	9606.ENSP00000385675	9606.ENSP00000263686	0	0	0	0	0.105	0	0	0.815	0.827
IL6	NOD2	9606.ENSP00000385675	9606.ENSP00000300589	0	0	0	0	0.097	0	0	0.793	0.805
IL6	NOS2	9606.ENSP00000385675	9606.ENSP00000327251	0	0	0	0	0.042	0	0	0.781	0.781
IL6	STAT4	9606.ENSP00000385675	9606.ENSP00000351255	0	0	0	0	0.102	0.087	0	0.844	0.861
IL6	PTGS2	9606.ENSP00000385675	9606.ENSP00000356438	0	0	0	0	0.484	0	0	0.926	0.96
IL6	LCN2	9606.ENSP00000385675	9606.ENSP00000362108	0	0	0	0	0.056	0	0.4	0.813	0.885
IL6	TEK	9606.ENSP00000385675	9606.ENSP00000369375	0	0	0	0	0.071	0	0	0.717	0.726
IL6	SAA1	9606.ENSP00000385675	9606.ENSP00000384906	0	0	0	0	0.074	0	0.4	0.844	0.905
IL6	SELL	9606.ENSP00000385675	9606.ENSP00000498227	0	0	0	0	0.106	0	0	0.702	0.722
IL6	VEGFC	9606.ENSP00000385675	9606.ENSP00000480043	0	0	0	0	0.151	0	0	0.723	0.754
IL6	SAA2	9606.ENSP00000385675	9606.ENSP00000436126	0	0	0	0	0.084	0	0	0.838	0.845
INHBA	TGFB3	9606.ENSP00000242208	9606.ENSP00000238682	0	0	0	0.632	0.049	0	0.9	0.487	0.946
ITGA10	ITGB8	9606.ENSP00000358310	9606.ENSP00000222573	0	0	0	0	0.047	0.114	0.9	0.678	0.969
ITGA10	VTN	9606.ENSP00000358310	9606.ENSP00000226218	0	0	0	0	0	0	0.65	0.266	0.732
ITGB8	THBS1	9606.ENSP00000222573	9606.ENSP00000260356	0	0	0	0	0.056	0.067	0.65	0.356	0.775
ITGB8	TGFB3	9606.ENSP00000222573	9606.ENSP00000238682	0	0	0	0	0.055	0	0.5	0.628	0.809
ITGB8	VTN	9606.ENSP00000222573	9606.ENSP00000226218	0	0	0	0	0	0	0.9	0.39	0.936
ITIH4	VTN	9606.ENSP00000266041	9606.ENSP00000226218	0	0	0	0	0.343	0	0	0.775	0.846
ITIH4	SLCO2A1	9606.ENSP00000266041	9606.ENSP00000311291	0	0	0	0	0.042	0	0	0.877	0.877
ITIH5	PRELP	9606.ENSP00000380333	9606.ENSP00000343924	0	0	0	0	0.668	0.101	0	0.077	0.7
KCNA4	KCND3	9606.ENSP00000328511	9606.ENSP00000319591	0	0	0.163	0.745	0.106	0	0	0.691	0.748
KCND3	KCNE3	9606.ENSP00000319591	9606.ENSP00000310557	0	0	0	0	0.071	0	0	0.944	0.946
KCND3	KCNJ8	9606.ENSP00000319591	9606.ENSP00000499300	0	0	0	0	0.076	0	0	0.73	0.74
KCNE3	SCN2B	9606.ENSP00000310557	9606.ENSP00000278947	0	0	0	0	0.047	0	0	0.699	0.7
KCNE3	KCNJ8	9606.ENSP00000310557	9606.ENSP00000499300	0	0	0	0	0	0	0	0.734	0.734
KDM5D	ZFY	9606.ENSP00000322408	9606.ENSP00000155093	0	0	0	0	0.784	0.096	0	0.863	0.971
KDM5D	RPS4Y1	9606.ENSP00000322408	9606.ENSP00000250784	0	0	0	0	0.999	0.065	0	0.783	0.999
KDM5D	NLGN4Y	9606.ENSP00000322408	9606.ENSP00000348169	0	0	0	0	0.633	0	0	0.669	0.873
KDM5D	UTY	9606.ENSP00000322408	9606.ENSP00000442047	0	0	0	0	0.991	0.045	0	0.982	0.999
KLF15	PODXL2	9606.ENSP00000296233	9606.ENSP00000345359	0	0	0	0	0.044	0	0	0.843	0.843
LBP	SAA1	9606.ENSP00000217407	9606.ENSP00000384906	0	0	0	0	0.105	0	0.4	0.487	0.7
LCN2	SLC3A2	9606.ENSP00000362108	9606.ENSP00000367123	0	0	0	0	0	0.9	0	0.137	0.91
LGR5	NOG	9606.ENSP00000266674	9606.ENSP00000328181	0	0	0	0	0	0	0	0.773	0.773
LGR5	TNFRSF19	9606.ENSP00000266674	9606.ENSP00000371693	0	0	0	0	0.063	0	0	0.78	0.785
LGR5	RSPO1	9606.ENSP00000266674	9606.ENSP00000348944	0	0	0	0	0.056	0.9	0.9	0.997	0.999
LMNB1	STAT4	9606.ENSP00000261366	9606.ENSP00000351255	0	0	0	0	0.052	0	0.75	0.065	0.759
LPAR3	POU2F3	9606.ENSP00000359643	9606.ENSP00000260264	0	0	0	0	0.054	0	0	0.719	0.722
LPCAT2	PLA2G2A	9606.ENSP00000262134	9606.ENSP00000383364	0	0	0	0	0	0	0.65	0.368	0.769
LRRC32	TGFB3	9606.ENSP00000384126	9606.ENSP00000238682	0	0	0	0	0.127	0	0	0.802	0.819
LUM	MFAP4	9606.ENSP00000266718	9606.ENSP00000378957	0	0	0	0	0.354	0	0	0.603	0.732
LUM	PRELP	9606.ENSP00000266718	9606.ENSP00000343924	0	0	0.103	0.874	0.128	0	0.5	0.484	0.771
MAOB	SNCA	9606.ENSP00000367309	9606.ENSP00000500990	0	0	0	0	0.042	0	0	0.815	0.815
MAP3K14	RELB	9606.ENSP00000482657	9606.ENSP00000221452	0	0	0	0	0.193	0.152	0.5	0.751	0.903
MEST	PEG3	9606.ENSP00000223215	9606.ENSP00000326581	0	0	0	0	0.07	0	0	0.91	0.912
MT1E	MT3	9606.ENSP00000328137	9606.ENSP00000200691	0	0	0	0	0.061	0	0	0.889	0.891
MT1E	MT2A	9606.ENSP00000328137	9606.ENSP00000245185	0	0	0	0.925	0.816	0	0	0.11	0.829
MT1E	SLC30A1	9606.ENSP00000328137	9606.ENSP00000355968	0	0	0	0	0.044	0	0	0.79	0.791
MT1E	MT1G	9606.ENSP00000328137	9606.ENSP00000369139	0	0	0	0.905	0.781	0	0	0.104	0.795
MT1E	MT1F	9606.ENSP00000328137	9606.ENSP00000334872	0	0	0	0.921	0.781	0	0	0.113	0.797
MT1E	MT1X	9606.ENSP00000328137	9606.ENSP00000377995	0	0	0	0.911	0.781	0	0	0.117	0.798
MT1E	MT1M	9606.ENSP00000328137	9606.ENSP00000369146	0	0	0	0.903	0.778	0.32	0	0.107	0.853
MT1E	MT1H	9606.ENSP00000328137	9606.ENSP00000330587	0	0	0	0.918	0.999	0	0	0.4	0.999
MT1F	MT2A	9606.ENSP00000334872	9606.ENSP00000245185	0	0	0.053	0.975	0.764	0	0	0.063	0.772
MT1F	MT1H	9606.ENSP00000334872	9606.ENSP00000330587	0	0	0.053	0.972	0.988	0.045	0	0.384	0.992
MT1F	MT1M	9606.ENSP00000334872	9606.ENSP00000369146	0	0	0.055	0.969	0.78	0	0	0.374	0.858
MT1F	MT1G	9606.ENSP00000334872	9606.ENSP00000369139	0	0	0.054	0.973	0.86	0.045	0	0.381	0.911
MT1F	MT1X	9606.ENSP00000334872	9606.ENSP00000377995	0	0	0.055	0.968	0.995	0.045	0	0.093	0.995
MT1G	MT2A	9606.ENSP00000369139	9606.ENSP00000245185	0	0	0.054	0.973	0.776	0	0	0.059	0.783
MT1G	MT1H	9606.ENSP00000369139	9606.ENSP00000330587	0	0	0.055	0.971	0.999	0	0	0.063	0.999
MT1G	MT1X	9606.ENSP00000369139	9606.ENSP00000377995	0	0	0.053	0.969	0.782	0	0	0.064	0.79
MT1G	MT1M	9606.ENSP00000369139	9606.ENSP00000369146	0	0	0.057	0.965	0.856	0.322	0	0.08	0.904
MT1H	MT2A	9606.ENSP00000330587	9606.ENSP00000245185	0	0	0.053	0.974	0.78	0	0	0.064	0.788
MT1H	MT1X	9606.ENSP00000330587	9606.ENSP00000377995	0	0	0.051	0.972	0.785	0	0	0.373	0.86
MT1H	MT1M	9606.ENSP00000330587	9606.ENSP00000369146	0	0	0.054	0.969	0.86	0.045	0	0.086	0.869
MT1M	MT1X	9606.ENSP00000369146	9606.ENSP00000377995	0	0	0.055	0.968	0.856	0.045	0	0.087	0.866
MT1X	MT2A	9606.ENSP00000377995	9606.ENSP00000245185	0	0	0.053	0.972	0.782	0	0	0.404	0.866
NAMPT	RARRES2	9606.ENSP00000222553	9606.ENSP00000418009	0	0	0	0	0	0	0	0.784	0.784
NAMPT	NAPRT	9606.ENSP00000222553	9606.ENSP00000401508	0	0	0	0	0.042	0.192	0	0.949	0.957
NES	POU5F1	9606.ENSP00000357206	9606.ENSP00000259915	0	0	0	0	0.095	0	0	0.825	0.835
NES	SYNM	9606.ENSP00000357206	9606.ENSP00000336775	0	0	0	0.551	0.086	0.379	0	0.918	0.949
NLGN1	NRXN2	9606.ENSP00000392500	9606.ENSP00000265459	0	0	0	0	0.105	0.478	0.9	0.999	0.999
NLGN1	NPTX2	9606.ENSP00000392500	9606.ENSP00000265634	0	0	0	0	0.08	0	0	0.788	0.796
NLGN4Y	ZFY	9606.ENSP00000348169	9606.ENSP00000155093	0	0	0	0	0.788	0.045	0	0.752	0.945
NLGN4Y	RPS4Y1	9606.ENSP00000348169	9606.ENSP00000250784	0	0	0	0	0.624	0	0	0.575	0.833
NLGN4Y	NRXN2	9606.ENSP00000348169	9606.ENSP00000265459	0	0	0	0	0.065	0.294	0.9	0.998	0.999
NLGN4Y	UTY	9606.ENSP00000348169	9606.ENSP00000442047	0	0	0	0	0.785	0	0	0.531	0.894
NOD2	SLC22A4	9606.ENSP00000300589	9606.ENSP00000200652	0	0	0	0	0.062	0	0	0.838	0.841
NOG	RSPO1	9606.ENSP00000328181	9606.ENSP00000348944	0	0	0	0	0	0	0	0.925	0.925
NOS2	PTGS2	9606.ENSP00000327251	9606.ENSP00000356438	0	0	0	0	0	0.095	0	0.902	0.908
NRP2	SEMA3C	9606.ENSP00000353582	9606.ENSP00000265361	0	0	0	0	0.047	0.095	0	0.992	0.992
NRP2	SEMA3D	9606.ENSP00000353582	9606.ENSP00000284136	0	0	0	0	0.049	0.045	0	0.739	0.742
NRP2	PLXNA4	9606.ENSP00000353582	9606.ENSP00000352882	0	0	0	0	0.049	0.057	0.54	0.987	0.993
NRP2	VEGFC	9606.ENSP00000353582	9606.ENSP00000480043	0	0	0	0	0.078	0	0	0.996	0.996
NTF3	TEK	9606.ENSP00000397297	9606.ENSP00000369375	0	0	0	0	0.074	0	0.65	0.153	0.701
OAS1	OASL	9606.ENSP00000388001	9606.ENSP00000257570	0	0	0.079	0.836	0.786	0	0	0.459	0.884
OAS1	RSAD2	9606.ENSP00000388001	9606.ENSP00000371471	0	0	0	0	0.818	0.091	0	0.821	0.967
OASL	RSAD2	9606.ENSP00000257570	9606.ENSP00000371471	0	0	0	0	0.795	0	0	0.896	0.977
OLR1	SCARB1	9606.ENSP00000309124	9606.ENSP00000261693	0	0	0	0	0	0.055	0	0.854	0.856
PCDHB16	PCDHB6	9606.ENSP00000477314	9606.ENSP00000231136	0	0	0.051	0.978	0.43	0.607	0	0.057	0.772
PCDHB16	PCDHB7	9606.ENSP00000477314	9606.ENSP00000231137	0	0	0.052	0.976	0.733	0.591	0	0.058	0.889
PDE1B	PPP1R1B	9606.ENSP00000243052	9606.ENSP00000254079	0	0	0	0	0.067	0	0	0.721	0.728
PDE4D	RAPGEF3	9606.ENSP00000345502	9606.ENSP00000395708	0	0	0	0	0	0	0	0.91	0.91
PIANP	PILRA	9606.ENSP00000442157	9606.ENSP00000198536	0	0	0	0	0	0.322	0.5	0.601	0.852
PLA2G2A	PTGS2	9606.ENSP00000383364	9606.ENSP00000356438	0	0	0	0	0	0	0.65	0.792	0.924
PLXNA4	SEMA3C	9606.ENSP00000352882	9606.ENSP00000265361	0	0	0	0	0	0.186	0	0.759	0.795
PODXL2	SELL	9606.ENSP00000345359	9606.ENSP00000498227	0	0	0	0	0	0.292	0	0.599	0.704
PTGDS	PTGIS	9606.ENSP00000360687	9606.ENSP00000244043	0	0	0	0	0.06	0	0.9	0.578	0.956
PTGDS	PTGES	9606.ENSP00000360687	9606.ENSP00000342385	0	0	0	0	0.087	0	0.9	0.608	0.961
PTGDS	PTGS2	9606.ENSP00000360687	9606.ENSP00000356438	0	0	0	0	0.044	0	0.9	0.479	0.945
PTGER3	PTGES	9606.ENSP00000349003	9606.ENSP00000342385	0	0	0	0	0	0	0	0.749	0.749
PTGER3	PTGS2	9606.ENSP00000349003	9606.ENSP00000356438	0	0	0	0	0	0	0	0.802	0.802
PTGES	PTGIS	9606.ENSP00000342385	9606.ENSP00000244043	0	0	0	0	0.069	0	0.9	0.715	0.971
PTGES	PTGS2	9606.ENSP00000342385	9606.ENSP00000356438	0	0	0	0	0.074	0	0.9	0.828	0.982
PTGIS	PTGS2	9606.ENSP00000244043	9606.ENSP00000356438	0	0	0	0	0.056	0.322	0.9	0.842	0.988
PTH1R	PTHLH	9606.ENSP00000402723	9606.ENSP00000441765	0	0	0	0	0	0.967	0.9	0.999	0.999
RAET1G	RAET1L	9606.ENSP00000356329	9606.ENSP00000356310	0	0	0.05	0.981	0.084	0	0.9	0.055	0.906
RPS4Y1	ZFY	9606.ENSP00000250784	9606.ENSP00000155093	0	0	0	0	0.777	0.045	0	0.785	0.95
RPS4Y1	UTY	9606.ENSP00000250784	9606.ENSP00000442047	0	0	0	0	0.791	0.092	0	0.727	0.943
SAA1	SCARB1	9606.ENSP00000384906	9606.ENSP00000261693	0	0	0	0	0	0	0.7	0.605	0.876
SAA1	SAA2	9606.ENSP00000384906	9606.ENSP00000436126	0	0	0.049	0.983	0.779	0.174	0.54	0.741	0.975
SCARB1	THBS1	9606.ENSP00000261693	9606.ENSP00000260356	0	0	0	0	0.074	0	0	0.994	0.994
SCARB1	SELP	9606.ENSP00000261693	9606.ENSP00000263686	0	0	0	0	0.055	0.046	0	0.74	0.745
SCN2B	SCN9A	9606.ENSP00000278947	9606.ENSP00000386306	0	0	0	0	0.074	0.952	0.54	0.801	0.995
SELL	SELP	9606.ENSP00000498227	9606.ENSP00000263686	0	0	0.067	0.918	0.21	0	0	0.983	0.986
SELP	THBD	9606.ENSP00000263686	9606.ENSP00000366307	0	0	0	0	0.085	0.101	0	0.712	0.743
SERPINB2	STAT4	9606.ENSP00000401645	9606.ENSP00000351255	0	0	0	0	0	0	0.75	0.089	0.762
SLC30A1	SLC39A8	9606.ENSP00000355968	9606.ENSP00000378310	0.054	0	0	0	0.064	0.092	0	0.748	0.77
SLC3A2	SLC7A11	9606.ENSP00000367123	9606.ENSP00000280612	0	0	0	0	0.158	0.975	0.9	0.999	0.999
SNCA	TPPP	9606.ENSP00000500990	9606.ENSP00000353785	0	0	0	0	0.125	0.694	0	0.738	0.923
SOD2	STAT4	9606.ENSP00000446252	9606.ENSP00000351255	0	0	0	0	0.059	0	0.75	0.097	0.769
SYN2	TIMP4	9606.ENSP00000480050	9606.ENSP00000287814	0	0	0	0	0.105	0	0	0.699	0.719
TEK	VEGFC	9606.ENSP00000369375	9606.ENSP00000480043	0	0	0	0	0.082	0.042	0.65	0.873	0.955
TGFB3	THBS1	9606.ENSP00000238682	9606.ENSP00000260356	0	0	0	0	0.078	0.045	0	0.885	0.89
TGFB3	TGFBR1	9606.ENSP00000238682	9606.ENSP00000447297	0	0	0	0	0	0.962	0.9	0.997	0.999
THBS1	VTN	9606.ENSP00000260356	9606.ENSP00000226218	0	0	0	0	0.042	0	0	0.825	0.826
TIMP3	VTN	9606.ENSP00000266085	9606.ENSP00000226218	0	0	0	0	0	0.16	0	0.699	0.736
UTY	ZFY	9606.ENSP00000442047	9606.ENSP00000155093	0	0	0	0	0.799	0.117	0	0.793	0.96
WFDC10B	WFDC3	9606.ENSP00000337466	9606.ENSP00000243938	0	0	0	0	0.2	0	0	0.657	0.713
