# Supplementary material for: IL-6 signaling is required for the development and regeneration of ear cartilage in microtia
Source: Front Cell Dev Biol. 2025 Jul 30;13:1625058. doi: 10.3389/fcell.2025.1625058 (PMC12343669; doi:10.3389/fcell.2025.1625058)
Supplement: Supplementary file 1 [file DataSheet1.zip › table/table5.xlsx]

## Sheet: score
Table 5 The overall results of the scoring through cytoHubba
node_name	MCC	DMNC	MNC	Degree	EPC	BottleNeck	EcCentricity	Closeness	Radiality	Betweenness	Stress	ClusteringCoefficient
WFDC3	1	0	1	1	1.403	1	0.0068	1	0.02041	0	0	0
WFDC10B	1	0	1	1	1.403	1	0.0068	1	0.02041	0	0	0
TIMP4	1	0	1	1	1.374	1	0.0068	1	0.02041	0	0	0
SYN2	1	0	1	1	1.374	1	0.0068	1	0.02041	0	0	0
TPPP	1	0	1	1	2.092	1	0.06434	28.504	3.44033	0	0	0
SLC7A11	1	0	1	1	15.992	1	0.07721	44.5841	5.83865	0	0	0
SLC39A8	1	0	1	1	6.264	1	0.06434	34.9098	4.57116	0	0	0
SERPINB2	1	0	1	1	28.996	1	0.08579	54.0373	6.48776	0	0	0
SCN9A	1	0	1	1	1.997	1	0.06434	28.4381	3.47449	0	0	0
RAET1L	1	0	1	1	1.374	1	0.0068	1	0.02041	0	0	0
RAET1G	1	0	1	1	1.374	1	0.0068	1	0.02041	0	0	0
PTH1R	1	0	1	1	20.169	1	0.08579	49.6564	6.25886	0	0	0
PTGER3	2	0.30779	2	2	58.244	1	0.08579	60.023	6.75766	0	0	1
PTGES	8	0.37893	4	4	70.707	1	0.08579	61.023	6.76449	2	4	0.66667
PTGIS	6	0.46346	3	3	65.328	1	0.08579	60.523	6.76108	0	0	1
PTGDS	6	0.46346	3	3	66.553	1	0.08579	60.523	6.76108	0	0	1
PILRA	1	0	1	1	1.371	1	0.0068	1	0.02041	0	0	0
PIANP	1	0	1	1	1.371	1	0.0068	1	0.02041	0	0	0
PPP1R1B	1	0	1	1	2.669	1	0.06434	28.9857	3.51207	0	0	0
PCDHB7	1	0	1	1	1.574	1	0.0051	1.5	0.03061	0	0	0
PCDHB6	1	0	1	1	1.538	1	0.0051	1.5	0.03061	0	0	0
PCDHB16	2	0	1	2	1.784	3	0.0102	2	0.03571	2	2	0
OLR1	1	0	1	1	43.058	1	0.08579	56.3587	6.61075	0	0	0
PLXNA4	2	0.30779	2	2	27.328	1	0.07721	46.8496	5.94114	0	0	1
SEMA3D	1	0	1	1	19.522	1	0.07721	46.0496	5.92747	0	0	0
NRP2	4	0.30779	2	4	46.882	4	0.08579	59.2159	6.69617	1215.95	3362	0.16667
SLC22A4	1	0	1	1	37.51	1	0.08579	54.904	6.53559	0	0	0
NPTX2	1	0	1	1	1.852	1	0.00816	3.86667	0.12616	0	0	0
NLGN1	2	0	1	2	2.814	2	0.0102	5.25	0.16327	20	20	0
NAPRT	1	0	1	1	36.418	1	0.08579	54.6706	6.51168	0	0	0
MT1H	240	0.66569	6	6	30.798	1	0.07019	43.9894	5.3501	0.4	2	0.93333
MT1M	120	0.64826	5	5	28.555	1	0.07019	43.4894	5.34668	0	0	1
MT1X	240	0.66569	6	6	30.809	1	0.07019	43.9894	5.3501	0.4	2	0.93333
MT1F	240	0.66569	6	6	29.869	1	0.07019	43.9894	5.3501	0.4	2	0.93333
MT1G	240	0.66569	6	6	31.114	1	0.07019	43.9894	5.3501	0.4	2	0.93333
SLC30A1	2	0	1	2	13.573	2	0.07019	42.1561	5.33985	450	1976	0
MT2A	120	0.64826	5	5	29.287	1	0.07019	43.4894	5.34668	0	0	1
MT3	1	0	1	1	15.582	1	0.07019	41.4894	5.33302	0	0	0
PEG3	1	0	1	1	16.999	1	0.08579	43.4318	5.72932	0	0	0
LRRC32	1	0	1	1	43.606	1	0.08579	52.8563	6.37502	0	0	0
PLA2G2A	2	0	1	2	44.434	2	0.08579	60.1897	6.76108	450	1214	0
LPCAT2	1	0	1	1	19.705	1	0.07721	46.8103	5.99238	0	0	0
LMNB1	1	0	1	1	28.38	1	0.08579	54.0373	6.48776	0	0	0
TNFRSF19	1	0	1	1	22.829	1	0.07721	43.2179	5.64391	0	0	0
SLC3A2	2	0	1	2	37.8	2	0.08579	56.2778	6.60734	450	1168	0
PODXL2	2	0	1	2	42.106	2	0.08579	55.8706	6.54584	450	1848	0
KLF15	1	0	1	1	17.443	1	0.07721	44.2329	5.77715	0	0	0
SCN2B	2	0	1	2	3.438	2	0.07019	32.9605	4.24318	450	874	0
KCNE3	3	0.30779	2	3	6.006	3	0.07721	38.4869	5.00504	896	1744	0.33333
KCND3	3	0.30779	2	3	5.844	2	0.07721	38.3202	5.00163	450	874	0.33333
KCNA4	1	0	1	1	2.849	1	0.07019	32.2105	4.23293	0	0	0
ITIH5	1	0	1	1	20.942	1	0.07721	39.3179	5.19636	0	0	0
SLCO2A1	1	0	1	1	30.366	1	0.08579	51.3325	6.33403	0	0	0
INHBA	1	0	1	1	42.236	1	0.08579	52.8563	6.37502	0	0	0
PTPRD	1	0	1	1	31.052	1	0.07721	46.1234	5.87281	0	0	0
IL1RAP	7	0.46346	3	4	79.564	2	0.08579	59.7206	6.6415	450	3306	0.5
STAT4	5	0.30779	2	5	75.746	4	0.09651	73.5095	7.25646	1034.28	3096	0.1
IL17RE	1	0	1	1	23.172	1	0.07721	44.3163	5.77032	0	0	0
IL1RL1	8	0.37893	4	4	83.811	1	0.08579	59.8873	6.64492	34.1732	128	0.66667
IL17RB	3	0.30779	2	3	58.544	2	0.08579	56.2706	6.53901	450	1744	0.33333
IL15RA	1	0	1	1	40.229	1	0.08579	56.5706	6.59367	0	0	0
MEST	2	0	1	2	40.785	2	0.09651	54.6548	6.49801	450	1804	0
PAPPA2	2	0.30779	2	2	69.796	1	0.1103	63.5595	7.01731	0	0	1
IFITM1	120	0.64826	5	5	75.904	1	0.07721	49.4401	5.93772	0	0	1
LCN2	6	0.30898	3	5	93.844	3	0.09651	76.2095	7.3692	1070.76	3130	0.2
HNMT	1	0	1	1	2.506	1	0.07019	32.0628	4.19535	0	0	0
NOS2	6	0.46346	3	3	83.728	1	0.09651	73.1929	7.2872	0	0	1
PLAG1	2	0	1	2	38.263	2	0.09651	54.6548	6.49801	450	1804	0
HMGA2	1	0	1	1	16.144	1	0.08579	43.4318	5.72932	0	0	0
HLA-F	12	0.47366	4	4	33.872	1	0.07721	45.6425	5.70199	5.33333	20	0.83333
HLA-DRB5	6	0.46346	3	3	30.885	1	0.07721	45.1425	5.69857	0	0	1
HLA-G	6	0.46346	3	3	32.675	1	0.07721	44.5925	5.66783	0	0	1
HLA-DOA	18	0.45378	5	5	35.433	1	0.07721	46.1425	5.70541	7	24	0.7
PPP1R3C	1	0	1	1	1.382	1	0.0068	1	0.02041	0	0	0
GYG2	1	0	1	1	1.382	1	0.0068	1	0.02041	0	0	0
IMPDH1	1	0	1	1	1.609	1	0.00454	1.83333	0.04535	0	0	0
SHISA9	1	0	1	1	1.387	1	0.0068	1	0.02041	0	0	0
GRIA3	1	0	1	1	1.387	1	0.0068	1	0.02041	0	0	0
SOD2	3	0.30779	2	3	66.629	1	0.08579	58.3325	6.662	52	126	0.33333
GPX3	6	0.30898	3	5	73.408	9	0.09651	74.3762	7.32137	3602.37	8510	0.3
GGT5	2	0.30779	2	2	34.537	1	0.08579	55.6159	6.57659	0	0	1
SEMA3C	3	0.30779	2	3	33.817	1	0.07721	48.4234	6.00947	24.8373	54	0.33333
GATA6	2	0	1	2	45.266	1	0.08579	53.2397	6.38186	125.85	450	0
GABRB3	1	0	1	1	1.397	1	0.0068	1	0.02041	0	0	0
GABARAPL1	1	0	1	1	1.397	1	0.0068	1	0.02041	0	0	0
FZD5	1	0	1	1	7.285	1	0.07019	36.3763	4.88888	0	0	0
PRELP	3	0.30779	2	3	56.017	2	0.08579	48.7675	5.96505	450	7436	0.33333
SPINK5	1	0	1	1	1.404	1	0.0068	1	0.02041	0	0	0
FLG	1	0	1	1	1.404	1	0.0068	1	0.02041	0	0	0
FGL2	1	0	1	1	41.982	1	0.08579	59.7659	6.80891	0	0	0
NES	3	0.30779	2	3	63.62	3	0.09651	66.1309	7.05147	896	1840	0.33333
PTHLH	2	0	1	2	46.576	2	0.09651	64.7976	7.02756	450	902	0
RSPO1	4	0.30898	3	3	75.134	3	0.09651	62.9643	6.92506	146.077	932	0.66667
TFF3	1	0	1	1	1.429	1	0.0068	1	0.02041	0	0	0
FCGBP	1	0	1	1	1.429	1	0.0068	1	0.02041	0	0	0
MFAP4	2	0	1	2	35.973	2	0.08579	47.5175	5.93431	436	3078	0
TFPI2	1	0	1	1	41.804	1	0.08579	55.2373	6.53559	0	0	0
F2RL1	1	0	1	1	39.254	1	0.08579	55.2373	6.53559	0	0	0
THBD	4	0.30898	3	3	70.324	1	0.08579	58.5706	6.62784	11.7309	52	0.66667
F10	2	0.30779	2	2	54.51	1	0.08579	55.7373	6.53901	0	0	1
NTF3	4	0.30898	3	3	83.912	1	0.1103	64.4929	7.03439	1.33333	12	0.66667
PGR	1	0	1	1	43.013	1	0.09651	54.1881	6.50826	0	0	0
KNDC1	1	0	1	1	1.524	1	0.0051	1.5	0.03061	0	0	0
POU2F3	2	0	1	2	19.701	2	0.07721	50.0568	6.14271	450	1602	0
ELF3	1	0	1	1	7.968	1	0.07019	40.5311	5.37401	0	0	0
EIF3CL	1	0	1	1	3.598	1	0.00816	5.03333	0.15955	0	0	0
DUSP5	2	0	1	2	59.25	1	0.08579	59.1325	6.73716	9.14362	30	0
DSC2	1	0	1	1	41.152	1	0.08579	52.8563	6.37502	0	0	0
PDLIM4	1	0	1	1	1.393	1	0.0068	1	0.02041	0	0	0
DPYSL3	1	0	1	1	1.393	1	0.0068	1	0.02041	0	0	0
SLCO1C1	1	0	1	1	1.375	1	0.0068	1	0.02041	0	0	0
DIO2	1	0	1	1	1.375	1	0.0068	1	0.02041	0	0	0
SYNM	2	0	1	2	25.435	2	0.08579	50.923	6.28961	450	922	0
DES	1	0	1	1	11.699	1	0.07721	41.1964	5.52092	0	0	0
RSAD2	240	0.66569	6	6	78.892	1	0.08579	57.754	6.54584	50.7914	810	0.93333
OAS1	240	0.66569	6	6	79.992	2	0.08579	57.754	6.54584	50.7914	810	0.93333
IFI44L	240	0.66569	6	6	78.469	1	0.08579	57.754	6.54584	50.7914	810	0.93333
OASL	240	0.66569	6	6	80.084	1	0.08579	57.754	6.54584	50.7914	810	0.93333
EIF1AY	721	0.71324	6	7	7.219	2	0.0102	8.41667	0.19666	20	20	0.71429
UTY	720	0.71324	6	6	7.191	1	0.0102	7.91667	0.19295	0	0	1
NLGN4Y	721	0.71324	6	7	7.268	12	0.01361	8.83333	0.20779	56	56	0.71429
KDM5D	720	0.71324	6	6	7.155	1	0.0102	7.91667	0.19295	0	0	1
RPS4Y1	720	0.71324	6	6	7.228	1	0.0102	7.91667	0.19295	0	0	1
ZFY	720	0.71324	6	6	7.182	1	0.0102	7.91667	0.19295	0	0	1
DDX3Y	720	0.71324	6	6	7.23	1	0.0102	7.91667	0.19295	0	0	1
ERBB4	71	0.33919	10	11	109.414	5	0.1103	74.6595	7.27696	755.805	4700	0.30909
GSTM5	3	0.30779	2	3	34.785	7	0.08579	56.6992	6.59709	2640	5760	0.33333
HSD11B1	1	0	1	1	3.737	1	0.06434	33.0086	4.33884	0	0	0
CYP1A2	3	0	1	3	16.072	6	0.07721	46.7401	5.86256	2222	4822	0
CYP7B1	1	0	1	1	4.312	1	0.06434	33.0086	4.33884	0	0	0
CYP17A1	3	0	1	3	7.358	3	0.07019	39.4239	5.10753	898	1938	0
SAA1	20	0.38039	6	6	100.815	1	0.09651	76.4095	7.36237	158.837	714	0.53333
F3	30	0.38039	6	8	99.845	5	0.09651	76.3095	7.30429	1515.86	6844	0.28571
VEGFC	15	0.38896	5	6	100.842	5	0.09651	78.9095	7.43753	1705.68	5276	0.4
SAA2	12	0.47366	4	4	93.322	1	0.09651	74.8262	7.34187	64.0814	398	0.83333
LPAR3	2	0	1	2	45.741	3	0.08579	64.8992	6.90457	896	3200	0
HLA-DRA	13	0.47366	4	5	37.483	1	0.07721	47.6806	5.81473	152.198	426	0.5
SNCA	3	0	1	3	3.708	3	0.07019	33.3962	4.20902	898	1746	0
CRYAB	1	0	1	1	2.027	1	0.06434	28.504	3.44033	0	0	0
TF	2	0.30779	2	2	55.543	1	0.08579	58.9611	6.70983	0	0	1
MT1E	243	0.66569	6	9	35.165	10	0.07721	53.6115	6.10171	3946.4	17682	0.38889
HMOX1	11	0.32413	5	6	94.495	1	0.09651	76.3595	7.36237	2517.38	11892	0.33333
CP	4	0.30779	2	4	72.109	11	0.08579	62.8659	6.80891	4360.72	19678	0.16667
FMOD	8	0.25931	5	5	86.837	3	0.09651	61.1381	6.69958	552.42	8880	0.4
PRG4	1	0	1	1	28.703	1	0.08579	45.9175	5.89673	0	0	0
COMP	4	0.30779	2	4	73.564	2	0.09651	59.3048	6.66542	467.866	3304	0.16667
ITGA10	5	0.30898	3	4	81.474	4	0.09651	61.8298	6.82941	220.494	1052	0.33333
ITGB8	10	0.23775	6	6	94.139	6	0.09651	68.6309	7.09247	1273.51	5638	0.33333
COL4A3	6	0.2842	4	4	63.676	4	0.08579	54.2825	6.38186	295.597	2060	0.5
COL4A4	6	0.2842	4	4	68.46	1	0.08579	53.7325	6.36477	230.371	1382	0.5
COL15A1	4	0.30898	3	3	50.663	1	0.07721	45.3071	5.67466	9	24	0.66667
LUM	7	0.30898	3	6	78.405	6	0.09651	61.1381	6.69275	2480.95	21792	0.2
COL12A1	2	0.30779	2	2	45.644	1	0.08579	47.8508	5.94455	0	0	1
GUCA1B	2	0	1	2	1.92	2	0.0068	2.5	0.05442	4	4	0
CNGB1	2	0	1	2	1.916	2	0.0068	2.5	0.05442	4	4	0
CNGA3	1	0	1	1	1.557	1	0.00454	1.83333	0.04535	0	0	0
RARRES2	2	0.30779	2	2	42.216	1	0.08579	55.1706	6.5151	0	0	1
CMKLR1	2	0.30779	2	2	41.284	1	0.08579	55.1706	6.5151	0	0	1
CLDN11	1	0	1	1	19.165	1	0.07721	44.9627	5.8489	0	0	0
CLDN1	2	0	1	2	42.742	2	0.08579	57.0254	6.61759	450	1174	0
TSKU	1	0	1	1	26.117	1	0.07721	43.7345	5.66783	0	0	0
PLEKHA7	1	0	1	1	1.385	1	0.0068	1	0.02041	0	0	0
CGNL1	1	0	1	1	1.385	1	0.0068	1	0.02041	0	0	0
NAT2	2	0	1	2	6.183	2	0.07019	38.7573	5.1007	450	970	0
CES1	1	0	1	1	2.774	1	0.06434	32.7586	4.33201	0	0	0
ICAM2	6	0.46346	3	3	82.946	1	0.08579	64.1325	6.8909	0	0	1
SCARB1	30	0.38039	6	8	103.855	4	0.09651	78.2929	7.37945	1427.61	4228	0.28571
TNFSF9	1	0	1	1	41.255	1	0.08579	56.3373	6.57317	0	0	0
SELL	51	0.47549	6	7	104.778	3	0.09651	76.0595	7.3077	910.572	3768	0.47619
CD24	3	0	1	3	81.274	1	0.08579	62.5325	6.82599	57.3814	262	0
CD1D	1	0	1	1	44.256	1	0.08579	56.3373	6.57317	0	0	0
LBP	7	0.46346	3	4	82.24	2	0.09651	74.1929	7.32137	450	976	0.5
CD14	1	0	1	1	31.683	1	0.08579	54.6278	6.55268	0	0	0
IGF1	165	0.34999	16	17	110.684	50	0.12868	90.3333	7.75867	12113	31146	0.28676
IGFBP7	7	0.2842	4	5	100.052	4	0.1103	70.3667	7.22913	292.288	1134	0.3
TIMP3	2	0	1	2	70.293	1	0.09651	63.9643	6.99681	13.832	124	0
THBS1	37	0.33413	9	10	108.533	15	0.09651	84.7762	7.5776	2277.16	14206	0.31111
TGFB3	19	0.23326	8	11	106.244	8	0.09651	72.531	7.14372	1698.18	12072	0.14545
DCN	100	0.30405	14	14	110.583	12	0.1103	79.7929	7.39311	4540.86	41376	0.2967
IFIT2	242	0.54881	7	7	83.042	1	0.08579	62.7706	6.69275	349.698	3202	0.71429
IL32	6	0.46346	3	3	86.176	1	0.08579	67.6992	6.98314	0	0	1
DDX58	126	0.37904	8	8	89.522	7	0.09651	76.0595	7.29404	2036.91	9020	0.46429
PTGS2	1581	0.49207	11	16	109.56	8	0.09651	85.5762	7.52294	3022.14	9900	0.275
ITIH4	4	0	1	4	77.795	2	0.09651	68.331	7.10272	600.958	1770	0
ICAM1	1005	0.38589	16	17	110.504	10	0.09651	89.7095	7.61518	2384.76	12390	0.31618
SELP	105	0.39905	10	11	108.935	3	0.09651	80.3595	7.37945	684.042	3732	0.36364
IL18	1506	0.34051	15	15	110.395	2	0.09651	82.1929	7.38628	1198.8	6874	0.32381
CCL20	41040	0.78759	9	9	109.583	1	0.09651	76.3095	7.29745	3	24	0.91667
CXCL1	82944	0.70252	13	13	110.588	1	0.09651	82.7262	7.46144	99.8124	1170	0.70513
CXCL2	82920	0.68975	13	13	110.582	2	0.09651	79.9762	7.35212	107.706	966	0.69231
CXCL14	120	0.64826	5	5	103.456	1	0.08579	62.5659	6.77474	0	0	1
CCL5	83027	0.48482	18	19	110.684	3	0.09651	84.6429	7.40678	1388.44	7684	0.38596
IL33	56	0.37904	8	8	103.586	6	0.09651	76.0595	7.29745	1375.11	7740	0.46429
IL15	151	0.5012	9	10	109.387	2	0.09651	79.1929	7.36237	584.564	2602	0.46667
CXCL5	80760	0.77815	10	10	109.485	1	0.09651	76.3929	7.29062	48.5196	500	0.86667
CXCL3	80760	0.77815	10	10	109.986	1	0.09651	76.3929	7.29062	48.5196	500	0.86667
CXCL6	80640	0.83533	9	9	109.037	1	0.09651	75.8929	7.2872	0.25	2	0.97222
CCL11	40512	0.60003	12	12	110.354	1	0.09651	81.3095	7.43753	263.316	2130	0.62121
NRXN2	3	0	1	3	4.36	4	0.01361	6.83333	0.19295	52	52	0
CBLN1	1	0	1	1	2.441	1	0.0102	4.58333	0.15584	0	0	0
CATSPERB	1	0	1	1	1.375	1	0.0068	1	0.02041	0	0	0
CACNA2D4	1	0	1	1	1.375	1	0.0068	1	0.02041	0	0	0
CYP24A1	1	0	1	1	1.388	1	0.0068	1	0.02041	0	0	0
CA8	1	0	1	1	1.388	1	0.0068	1	0.02041	0	0	0
CCDC173	1	0	1	1	1.407	1	0.0068	1	0.02041	0	0	0
C5orf49	1	0	1	1	1.407	1	0.0068	1	0.02041	0	0	0
C4B	32	0.36588	7	7	84.03	6	0.09651	64.1702	6.89773	523.429	2314	0.47619
CFB	6	0.46346	3	3	68.87	1	0.08579	55.998	6.54584	0	0	1
PROS1	24	0.56839	4	4	70.245	1	0.08579	53.6909	6.38527	0	0	1
C4BPA	24	0.56839	4	4	72.564	1	0.08579	53.6909	6.38527	0	0	1
CD55	7	0.46346	3	4	79.258	3	0.08579	66.0897	6.97973	449.887	2090	0.5
HLA-DRB1	19	0.45378	5	6	43.426	6	0.08579	56.0075	6.42969	1986.34	4654	0.46667
C4BPB	24	0.56839	4	4	70.204	1	0.08579	53.6909	6.38527	0	0	1
VTN	24	0.26242	8	12	109.839	26	0.1103	82.45	7.52977	4667.09	16842	0.15152
C4A	34	0.36588	7	9	89.278	10	0.09651	70.7881	7.14372	3760.23	10436	0.27778
CD38	9	0.25931	5	6	96.343	2	0.09651	75.3929	7.29404	363.653	1584	0.26667
NAMPT	9	0.2842	4	7	87.067	4	0.09651	75.0595	7.28037	1583.23	6044	0.19048
BST1	2	0.30779	2	2	62.068	1	0.08579	56.5206	6.56634	0	0	1
BMP5	2	0.30779	2	2	54.904	1	0.08579	52.7064	6.35452	0	0	1
NOG	14	0.2041	8	8	101.652	4	0.09651	70.4309	7.11638	1419.55	8546	0.25
FGF10	22	0.2927	7	11	109.852	15	0.1103	86.0548	7.64593	2380.82	17770	0.2
FGF2	329	0.32548	20	21	110.684	13	0.1103	94.8881	7.78942	6309.75	29858	0.25238
FGF18	56	0.4082	8	8	108.672	1	0.1103	82.9714	7.5981	700.836	8726	0.5
FGF9	16	0.33284	6	8	108.038	1	0.1103	83.0048	7.59468	1075.68	11366	0.28571
TGFBR1	4	0.30898	3	3	84.551	1	0.09651	64.3476	6.9524	22.5345	168	0.66667
PAX9	1	0	1	1	43.464	1	0.08579	53.523	6.40577	0	0	0
POU5F1	8	0.2842	4	6	94.003	2	0.09651	69.8476	7.12322	742.823	2554	0.2
FGF7	70	0.35915	10	10	109.698	1	0.1103	85.4714	7.64251	1765.25	15158	0.4
CHRD	5	0.30898	3	4	69.441	2	0.08579	55.8563	6.43652	462.496	4566	0.33333
CD40	46	0.40246	7	12	106.743	7	0.09651	79.1262	7.34187	2356.24	8842	0.21212
NOD2	6	0.30898	3	5	90.667	2	0.09651	75.1262	7.30429	924.364	3356	0.2
MAP3K14	6	0.46346	3	3	69.171	1	0.08579	58.0706	6.61075	0	0	1
CTSS	2	0	1	2	38.707	1	0.07721	48.9948	5.98897	260.305	896	0
RELB	6	0.46346	3	3	68.407	1	0.08579	58.0706	6.61075	0	0	1
BIRC3	8	0.46346	3	5	80.91	2	0.08579	60.8873	6.6825	688.609	3120	0.3
SFRP2	2	0	1	2	18.145	2	0.07721	43.8512	5.65758	450	2944	0
BMP4	22	0.19953	10	12	109.233	5	0.09651	73.9476	7.17446	2474.39	18190	0.15152
BARX1	2	0	1	2	46.686	3	0.08579	54.4397	6.41944	896	5884	0
HP	19	0.38896	5	10	100.355	25	0.09651	80.3262	7.43411	4972.67	17280	0.17778
RBP4	2	0.30779	2	2	48.668	1	0.08579	57.8278	6.66883	0	0	1
AZGP1	2	0.30779	2	2	50.82	1	0.08579	57.8278	6.66883	0	0	1
FOS	13	0.28529	6	7	101.117	2	0.09651	78.4762	7.40678	488.652	1692	0.28571
ATF3	2	0.30779	2	2	65.264	1	0.09651	71.2595	7.22913	0	0	1
IGF2	23	0.26242	8	11	106.671	6	0.1103	74.3762	7.25987	2483.24	10156	0.16364
LGR5	4	0.30779	2	4	64.548	2	0.08579	54.8563	6.4126	475.786	2406	0.16667
ASCL2	2	0	1	2	56.207	1	0.09651	55.6714	6.53218	106.314	342	0
CCN2	44	0.31924	10	12	109.769	4	0.1103	85.1714	7.61176	2017.35	11470	0.24242
ANKRD1	1	0	1	1	43.018	1	0.09651	59.8476	6.84307	0	0	0
ANGPTL2	1	0	1	1	41.565	1	0.09651	59.1976	6.79866	0	0	0
TEK	82	0.33936	11	13	110.161	4	0.1103	84.1714	7.56735	1619.86	6698	0.25641
ANGPTL1	1	0	1	1	44.934	1	0.09651	59.1976	6.79866	0	0	0
SGIP1	1	0	1	1	1.522	1	0.0051	1.5	0.03061	0	0	0
DNER	1	0	1	1	1.553	1	0.0051	1.5	0.03061	0	0	0
AMPH	2	0	1	2	1.781	3	0.0102	2	0.03571	2	2	0
CARNS1	1	0	1	1	3.952	1	0.07721	36.375	4.93671	0	0	0
MAOB	3	0	1	3	5.069	5	0.07721	38.2083	4.96404	1782	3478	0
ALDH3A1	3	0	1	3	8.115	7	0.08579	44.1063	5.70541	2650	5194	0
AKR1B10	2	0	1	2	17.434	8	0.09651	52.0976	6.4331	3066	6034	0
AKAP6	2	0.30779	2	2	7.273	1	0.07721	37.9202	5.00846	0	0	1
RRM2	1	0	1	1	1.394	1	0.0068	1	0.02041	0	0	0
AK7	1	0	1	1	1.394	1	0.0068	1	0.02041	0	0	0
GRK5	1	0	1	1	23.201	1	0.07721	49.7567	6.14271	0	0	0
EDN2	1	0	1	1	22.346	1	0.07721	49.7567	6.14271	0	0	0
CXCL8	83210	0.30041	29	31	110.684	14	0.09651	96.8762	7.65959	5142.77	30648	0.19785
SLC4A8	1	0	1	1	1.374	1	0.0068	1	0.02041	0	0	0
ADGRV1	1	0	1	1	1.374	1	0.0068	1	0.02041	0	0	0
UNC5C	1	0	1	1	1.401	1	0.0068	1	0.02041	0	0	0
ADGRL1	1	0	1	1	1.401	1	0.0068	1	0.02041	0	0	0
ELMO1	2	0	1	2	1.758	3	0.0102	2	0.03571	2	2	0
ADGRB3	1	0	1	1	1.502	1	0.0051	1.5	0.03061	0	0	0
GNAL	1	0	1	1	4.416	1	0.07019	33.2605	4.27393	0	0	0
GCH1	1	0	1	1	3.828	1	0.07019	33.2605	4.27393	0	0	0
PDE4D	4	0.30898	3	3	7.525	1	0.07721	39.1702	5.02896	6	12	0.66667
PDE11A	1	0	1	1	3.764	1	0.07019	33.2605	4.27393	0	0	0
PDE1B	2	0	1	2	4.485	2	0.07019	33.9271	4.28076	450	876	0
ADCY1	6	0.30779	2	6	8.265	6	0.07721	40.8369	5.04262	2228	4358	0.06667
COL5A2	5	0.30779	2	5	57.635	2	0.08579	49.9341	5.96847	534.255	3992	0.2
FBLN5	2	0	1	2	20.567	1	0.07721	39.8179	5.18953	2	2	0
ADAMTS2	2	0	1	2	24.532	1	0.07721	40.5345	5.21003	12	20	0
PAPPA	3	0.30779	2	3	70.05	2	0.1103	64.2262	7.02414	450	1020	0.33333
ADAM12	1	0	1	1	24.873	1	0.09651	49.2405	6.25545	0	0	0
ACTG2	1	0	1	1	1.386	1	0.0068	1	0.02041	0	0	0
ACTC1	1	0	1	1	1.386	1	0.0068	1	0.02041	0	0	0
AGTR1	4	0	1	4	56.434	3	0.08579	65.9825	6.9114	902.5	3692	0
IL6	83363	0.21379	44	45	110.684	181	0.1103	111.321	7.98757	23619.4	94312	0.13434
ACE	2	0	1	2	58.322	1	0.09651	71.5929	7.23937	143.425	726	0
ACOX3	1	0	1	1	1.393	1	0.0068	1	0.02041	0	0	0
ACADL	1	0	1	1	1.393	1	0.0068	1	0.02041	0	0	0
PNPLA4	1	0	1	1	1.395	1	0.0068	1	0.02041	0	0	0
ABHD5	1	0	1	1	1.395	1	0.0068	1	0.02041	0	0	0
KCNJ8	3	0.30779	2	3	10.085	6	0.08579	44.9564	5.75324	2210	4330	0.33333
RAPGEF3	5	0.30898	3	4	11.34	9	0.08579	46.123	5.77373	3494	6892	0.33333
GCK	3	0	1	3	42.9	25	0.1103	66.1714	7.15396	9952	20128	0
ABCC8	3	0	1	3	19.677	16	0.09651	54.0476	6.48776	6438	12798	0
