# Supplementary material for: IL-6 signaling is required for the development and regeneration of ear cartilage in microtia
Source: Front Cell Dev Biol. 2025 Jul 30;13:1625058. doi: 10.3389/fcell.2025.1625058 (PMC12343669; doi:10.3389/fcell.2025.1625058)
Supplement: Supplementary file 1 [file DataSheet1.zip › table/table6.xlsx]

## Sheet: rank
Table 6 The list of hubgenes
Rank	Name	Score
1	IL6	45
2	CXCL8	31
3	FGF2	21
4	CCL5	19
5	ICAM1	17
5	IGF1	17
7	PTGS2	16
8	IL18	15
9	DCN	14
10	CXCL2	13
10	CXCL1	13
10	TEK	13
13	CCL11	12
13	CCN2	12
13	BMP4	12
