# Supplementary material for: IL-6 signaling is required for the development and regeneration of ear cartilage in microtia
Source: Front Cell Dev Biol. 2025 Jul 30;13:1625058. doi: 10.3389/fcell.2025.1625058 (PMC12343669; doi:10.3389/fcell.2025.1625058)
Supplement: Supplementary file 1 [file DataSheet1.zip › table/table7.xlsx]

## Sheet: rank
Table 7 The list of diagnostic biomarkers for microtia
Name
SH3RF2
SLC7A11
PPP1R1B
PCDHGA2
F2RL1
SLC2A13
SLC6A14
BPIFB1
ADAM12
ELMO1
TFAP2A
SOD2
NLRP10
IFIT2
FMN2
OTOGL
ITIH5
CXCL1
CDO1
CLDN1
IL6
BACH2
NPTX2
CRYGN
CYP24A1
TSPAN18
KCND3
NES
SLC22A2
CCDC173
AZGP1
PDZRN4
B3GALT2
PILRA
ARFGEF3
CXCL3
SCN9A
